# Supplementary material for: Infiltration of LPAR5+ macrophages in osteosarcoma tumor microenvironment predicts better outcomes
Source: Front Immunol. 2022 Dec 15;13:909932. doi: 10.3389/fimmu.2022.909932 (PMC9797602; doi:10.3389/fimmu.2022.909932)
Supplement: Supplementary Table 1 — DEGs between high immune score group and low immune score group. [file Table_1.xlsx]

## Sheet: Sheet1
Table S1. DEGs between high immune score group and low immune score group
gene	conMean	treatMean	logFC	pValue	fdr
AC022509.3	6.72575	3.23427	-1.05625	0.000161141	0.00311404
CHAMP1	35.9038	17.8437	-1.00872	0.000404022	0.0057928
AC139491.2	0.943726	0.338252	-1.48027	0.000439785	0.00616102
CCDC27	0.704796	0.128353	-2.45709	0.00119865	0.0116958
AC114803.1	1.12752	0.287705	-1.9705	0.000692923	0.00819903
EFCAB7	6.19442	2.86462	-1.11263	2.79e-06	0.000180951
MT-TE	9.93083	21.1365	1.08975	0.0109164	0.0493233
AC002519.2	0.917838	0.40765	-1.17091	0.010396	0.0476278
MTHFD2P7	1.25421	0.50767	-1.30482	3.22e-05	0.0010498
CHTF8P1	0.69534	0.317183	-1.1324	0.0074334	0.0383889
NPW	69.9577	21.3318	-1.71347	0.00964594	0.0452339
RPL21P1	3.66892	1.67316	-1.13278	0.00500562	0.0294719
LINC01273	3.36795	1.48444	-1.18195	0.00718407	0.0373822
AL359314.1	0.981298	0.251966	-1.96146	0.00265572	0.0197031
CCL4L2	2.39074	7.1085	1.57209	2.3e-05	0.000824647
IPO7P2	2.09873	0.864194	-1.28009	8.32e-05	0.00202326
LAIR2	0.395089	2.15968	2.45057	0.00101829	0.0104907
LINC02449	3.48195	1.45875	-1.25517	0.000438157	0.00614526
USP6	0.463107	0.21493	-1.10748	0.00446604	0.0272806
CD84	20.1601	42.5991	1.07932	0.000404022	0.0057928
AC243962.1	0.29412	0.668841	1.18526	7.67e-05	0.00190992
C1QB	82.5439	404.684	2.29356	2.45e-12	4e-09
AC245128.3	0.234309	0.682075	1.54152	0.00137301	0.0128699
MS4A4A	7.87367	23.9534	1.60512	3.2e-12	4.34e-09
SPATA21	0.783682	0.129879	-2.5931	0.0030535	0.0213885
AC126365.1	0.746559	0.276814	-1.43134	0.000171251	0.00326044
AL022394.1	1.12941	0.329315	-1.77803	0.00393952	0.0253169
CCDC26	2.52284	0.17304	-3.86587	0.000198911	0.00362339
HERC2P10	2.53521	1.23344	-1.03942	4.3e-06	0.000248026
SCDP1	2.60359	0.635803	-2.03385	2.11e-05	0.000779113
ANP32BP3	1.46763	0.341529	-2.1034	0.00117006	0.011515
AC018529.2	0.478617	1.04077	1.12071	0.000109609	0.00239669
DEPDC4	1.48861	0.642613	-1.21195	0.00123901	0.0119766
AOAH	4.31933	15.569	1.8498	1.14e-06	9.28e-05
GIMAP1	2.29693	6.25227	1.44468	9.76e-10	4.11e-07
AL513534.1	5.23237	2.55888	-1.03195	0.00472895	0.0283621
CD52	6.3009	25.6253	2.02394	6.27e-06	0.000325292
AC006033.2	0.582908	1.50397	1.36743	3.67e-06	0.000226109
LCP1	36.4791	90.3143	1.30789	4.68e-08	7.99e-06
PRRT4	2.27066	0.836012	-1.44151	0.000481987	0.00648111
AC008735.1	1.72819	0.790036	-1.12927	0.00342062	0.0230882
RPL19P14	0.973273	0.167103	-2.54211	0.00292242	0.020871
RN7SKP23	0.562445	0.248757	-1.17698	0.00753705	0.0388633
AL031847.1	7.14079	2.75412	-1.37449	0.000748292	0.00860568
CD8A	1.89924	6.27896	1.7251	0.00199424	0.0162721
WFDC13	0.785278	0.136306	-2.52635	0.00726458	0.037761
AC068790.9	0.899397	0.237735	-1.9196	0.0025333	0.0190993
NTSR1	1.25992	2.94852	1.22666	0.00276241	0.0202351
RF00015	3.90642	1.82515	-1.09783	0.000922061	0.00987329
C2orf91	0.651403	0.282697	-1.20429	0.00639313	0.0346505
AC096637.2	0.514773	0.0706629	-2.86491	0.00806027	0.0405185
KRT19P2	1.00343	0.330489	-1.60227	0.0037696	0.0245411
IQCH	1.37532	0.623555	-1.14118	0.0014095	0.0130914
TRBV10-3	0.184885	1.07341	2.5375	0.00818541	0.0409456
AL109918.1	18.0246	8.11607	-1.15111	0.000636018	0.00771618
NFATC4	40.4578	20.1912	-1.00269	0.00364586	0.0239911
EIF1AXP1	31.7042	15.182	-1.06231	1.26e-06	9.94e-05
SEPT7P3	1.22645	0.464048	-1.40215	0.00838273	0.0416428
RNU1-36P	2.63642	0.647689	-2.02521	0.00240203	0.0184191
UBE2L6	45.6631	98.2875	1.10598	2.08e-06	0.000146913
GPSM3	21.2659	49.3855	1.21554	3.09e-11	2.91e-08
IGLC3	8.00173	23.6055	1.56074	0.0016659	0.0146176
RGS18	1.15885	2.67035	1.20433	2.74e-07	3.11e-05
EEF1A2	64.606	17.9682	-1.84622	0.00844723	0.0416753
ZNF460	9.72919	4.60676	-1.07857	5.34e-05	0.00147871
AC018752.1	3.24008	1.54434	-1.06904	0.000690659	0.00818016
AF127936.1	0.949804	2.26961	1.25674	0.000671539	0.00803152
WNT10B	22.8543	9.71115	-1.23475	0.000180529	0.00336373
RPSAP13	0.517423	0.252402	-1.03562	0.00506944	0.0298046
AL133243.4	0.521218	0.242427	-1.10434	0.00446604	0.0272806
AC100821.1	1.55871	0.569624	-1.45227	0.00218807	0.0172826
COL2A1	350.247	47.4411	-2.88416	0.00560273	0.0316607
LRRN4CL	5.01815	1.50501	-1.73738	0.000891869	0.00966428
SINHCAFP1	0.863319	0.265727	-1.69995	0.000620902	0.00763509
RIMKLBP1	0.778186	0.372443	-1.0631	0.0016865	0.0147223
AC012498.2	0.575648	1.37492	1.25609	0.00143187	0.0132891
SP5	1.97469	0.641125	-1.62295	0.00122853	0.0119556
IL10	0.678761	1.78297	1.3933	7.99e-05	0.00195984
AP006333.2	0.732956	0.186165	-1.97715	0.00298397	0.0211377
TTC21B-AS1	0.527173	0.0988111	-2.41553	0.00287612	0.0205653
RN7SL395P	1.19362	0.57704	-1.0486	0.00652446	0.035062
USP37	4.70142	2.21484	-1.08589	7.06e-08	1.09e-05
TET1	3.67982	1.1272	-1.7069	4.64e-09	1.32e-06
PLS3-AS1	1.26036	0.571167	-1.14185	0.0040962	0.0257949
ZBP1	0.273134	0.616886	1.17539	0.00135502	0.0127995
RN7SL636P	0.745355	0.0824463	-3.1764	0.00461434	0.0279698
GFAP	0.717167	0.133367	-2.42691	0.000364354	0.00539411
AC015911.3	0.364823	0.926595	1.34474	0.000856906	0.00948145
STAB1	28.4223	59.6028	1.06836	2.41e-06	0.000163669
AC096564.2	0.551736	0.166579	-1.72777	0.00984173	0.0460854
AC087632.1	0.449804	0.200893	-1.16287	0.00497515	0.0294719
APOL3	6.13462	12.4617	1.02245	0.000128035	0.00266832
CST3	701.142	1764.15	1.33119	4.1e-06	0.000241046
AC244153.1	2.46238	6.41174	1.38066	0.00497918	0.0294719
Z86062.1	1.76715	0.757047	-1.22297	0.00127499	0.0122351
NUS1P3	0.582563	0.0856827	-2.76534	0.00161706	0.0143487
RASGRP4	1.86571	4.12892	1.14604	5.22e-07	5.08e-05
AL603756.1	0.838539	0.311422	-1.42901	0.00643028	0.0346505
AC146507.2	1.13731	0.461311	-1.30182	0.00478595	0.0286688
MPP7	3.87176	1.78648	-1.11587	1.42e-05	0.000597944
AC092902.3	0.557879	0.128439	-2.11887	0.0110611	0.0495965
TRGV2	0.205438	0.460322	1.16394	0.00463671	0.0280845
A3GALT2	1.05656	0.446719	-1.24194	0.0029943	0.0211924
FCGR1B	0.403366	1.46156	1.85735	9.22e-09	2.23e-06
CD3D	1.51942	9.49957	2.64434	3.24e-06	0.000203045
RPS6KA5	1.88815	0.755857	-1.32079	3.1e-05	0.00102671
RN7SL566P	1.51746	0.716332	-1.08296	0.000919648	0.00987329
SOX9-AS1	1.11926	0.320475	-1.80427	0.000376234	0.00550559
AL645939.1	0.330828	0.707847	1.09735	0.00259732	0.0194469
CCKAR	20.3502	5.98658	-1.76524	0.00699681	0.0367678
AC130352.1	1.11241	0.31474	-1.82146	0.00753504	0.0388633
MEIS2	7.8047	3.74382	-1.05983	2.32e-07	2.81e-05
DENND1C	2.04724	4.62095	1.17451	1.05e-09	4.19e-07
Z95152.1	1.58214	0.649269	-1.28499	0.00188662	0.0157139
EMID1	18.1209	8.57645	-1.0792	0.00472895	0.0283621
MAP3K15	1.27342	0.183477	-2.79504	6.12e-07	5.82e-05
ESPN	5.17427	1.06046	-2.28666	0.000129185	0.0026877
ZNF385B	6.22969	1.90917	-1.70622	0.00375407	0.0244595
MICE	1.27139	0.570615	-1.15581	0.000460428	0.00632694
PIK3R5	1.92375	4.32516	1.16883	2.27e-08	4.43e-06
LINC01719	2.40743	1.00707	-1.25733	0.00758513	0.0388816
ZNF483	1.35173	0.598845	-1.17456	0.00397917	0.0253254
FXNP2	0.948961	0.391542	-1.27718	0.0106912	0.0484863
AL031848.1	1.28919	0.157183	-3.03594	0.00787691	0.0399417
LILRB3	1.38385	3.21453	1.21592	1.26e-06	9.94e-05
CSPG5	3.13962	1.27969	-1.2948	0.000155121	0.00303125
ACAP2-IT1	1.90627	0.911184	-1.06494	0.00686858	0.0363598
BAIAP2L2	18.1748	7.49681	-1.27759	0.00225638	0.0176736
AC063976.2	0.861211	0.331238	-1.3785	0.00471334	0.0283621
HLA-DPB1	77.2334	223.68	1.53414	7.9e-10	3.51e-07
AL358334.3	1.92353	0.665639	-1.53094	0.00568929	0.0320906
TRAV19	0.269634	1.88733	2.80727	0.000594305	0.00740111
IGHV4-39	3.97359	20.335	2.35545	0.000869882	0.00954879
AC055733.1	1.13326	0.296504	-1.93435	0.00190733	0.0158702
HSP90AA2P	23.6843	10.3673	-1.19189	2.02e-05	0.000753957
LGALS9	10.2167	31.289	1.61473	3.54e-13	1.05e-09
FCGR3A	13.6544	77.2804	2.50073	1.47e-10	8.99e-08
RF00340	1.19651	0.537109	-1.15555	0.00795435	0.040295
AL049840.6	1.33922	0.238504	-2.48931	1.57e-05	0.000642662
GRHL3	3.42233	0.831377	-2.0414	0.00102697	0.0105573
SRPK2P	0.79504	0.343151	-1.21218	0.00262487	0.0195292
S100A9	11.777	48.9294	2.05473	3.12e-09	9.53e-07
OR52K3P	0.211694	0.476357	1.17006	0.00613999	0.0336845
AL139300.2	1.74299	0.474878	-1.87593	0.00175902	0.0149916
IL32	14.7859	31.7504	1.10256	1.49e-05	0.000619737
HLA-DMB	7.64167	21.1267	1.46711	1.12e-09	4.42e-07
CD74	433.974	1535.08	1.82264	3.81e-12	4.9e-09
SLC18A2	0.524153	0.204978	-1.35452	7.5e-05	0.00188762
AL391335.1	1.85048	0.88533	-1.06361	0.00275553	0.0201924
HNRNPA1P54	0.820875	0.124665	-2.7191	0.00375407	0.0244595
AIF1	21.8317	71.6509	1.71456	3.9e-13	1.05e-09
CCL4	2.21795	6.99572	1.65725	4.3e-06	0.000248026
AL157791.1	0.998718	0.170046	-2.55415	0.00171604	0.0148077
2022-09-03	3.50008	0.750338	-2.22178	0.00890993	0.0431042
ETF1P1	0.860429	0.367345	-1.22792	0.0029147	0.020822
CKS1BP2	3.57419	1.77015	-1.01374	0.00119914	0.0116958
MYO1G	1.0185	2.40066	1.23698	6.88e-06	0.00034736
AC008267.1	1.19831	0.55849	-1.10139	0.00292579	0.0208828
AL136988.2	0.468707	0.213582	-1.1339	0.0110019	0.0493583
IL12RB1	1.46987	3.53654	1.26665	9.45e-09	2.24e-06
AC138866.1	1.51235	0.693797	-1.12421	0.000394445	0.00570568
HLA-DPA1	36.8746	113.972	1.62798	1.14e-08	2.56e-06
TLR4	6.7209	15.7094	1.22491	2.29e-06	0.000157137
AL035413.2	20.9945	9.20058	-1.19022	1.14e-05	0.000510668
AC002091.1	0.952	2.02132	1.08627	1.71e-07	2.27e-05
HOXA6	5.5062	2.6503	-1.0549	0.00116102	0.0114352
FLRT1	4.2383	1.13622	-1.89924	0.00150252	0.0136292
GIMAP7	9.26888	22.435	1.27528	1.66e-07	2.22e-05
ZAP70	0.653378	1.52786	1.22552	0.000261917	0.00433208
AP001442.1	0.578412	0.237443	-1.28452	0.00915198	0.0437838
IFI30	2.39794	5.68621	1.24567	4.96e-09	1.36e-06
RIMKLA	0.930878	0.277725	-1.74494	0.010435	0.0476278
AC010980.1	2.9635	1.00618	-1.55841	0.00582913	0.0325935
UBE2D3P2	3.43671	1.57503	-1.12565	4.51e-06	0.000255859
Z94721.1	3.72217	1.42131	-1.38893	0.00660592	0.0352532
Z97832.1	1.66591	0.343636	-2.27736	0.00106948	0.0108619
PDE4C	1.16021	0.389903	-1.5732	0.00758513	0.0388816
AC007098.1	1.84044	0.858461	-1.10023	0.000118489	0.00251221
BCLAF1P2	1.01836	0.505931	-1.00923	2.79e-06	0.000180951
TRBV4-2	0.209582	1.52593	2.8641	0.00297483	0.0210913
AC004678.2	1.90954	0.588225	-1.69878	0.0100111	0.046527
AL353764.1	1.31941	0.649993	-1.0214	0.0018174	0.0153006
ITGAM	4.2547	11.7468	1.46513	1.38e-09	5.28e-07
LINC01515	1.53357	0.708425	-1.1142	0.00354047	0.0235064
PFN1P3	6.65692	2.32756	-1.51604	0.000143538	0.0028891
ZBED6	7.99898	2.76272	-1.53372	3.59e-07	3.83e-05
TLK2P2	0.574108	0.204123	-1.49188	0.000992275	0.0103299
LY6H	2.63176	5.63655	1.09879	0.00135568	0.0127995
AC010203.1	0.556552	0.121239	-2.19866	0.00246635	0.018746
HEATR4	1.95335	0.879406	-1.15135	0.00136498	0.0127995
AC125612.1	1.0114	0.231072	-2.12994	0.00590859	0.0328412
RPS27AP3	1.35199	0.59375	-1.18715	0.0100345	0.046618
HLA-DRB1	213.728	736.946	1.78578	8.62e-11	6.2e-08
RUFY4	5.34757	15.8378	1.56641	0.000133072	0.00274521
SLC30A2	1.02236	2.61449	1.35462	0.00844723	0.0416753
TIAM2	14.7177	7.22563	-1.02636	5.45e-06	0.000295932
SLC15A3	10.6912	24.4637	1.19422	2.73e-09	8.55e-07
LTBP2	14.0406	32.7978	1.22399	0.00218807	0.0172826
SEPT10P1	1.241	0.569534	-1.12365	0.000278323	0.00451785
CYP3A5	0.552791	0.232771	-1.24782	0.000101353	0.00228146
CDON	8.85732	4.10011	-1.11121	4.16e-05	0.00124456
CEP57L1P1	0.505821	0.207943	-1.28244	0.0031797	0.021989
NKG7	4.51074	20.9879	2.21812	2.93e-06	0.000187474
CAMKV	0.534082	0.069596	-2.93999	0.00643944	0.0346508
RCC2P7	0.525636	0.203828	-1.36671	0.000189338	0.00349854
AC117489.1	1.66746	0.619447	-1.4286	0.00457527	0.0278782
ERBB3	2.74598	0.286447	-3.26098	0.000243326	0.00411081
RPL23AP83	0.682053	0.224015	-1.60629	0.00539574	0.0310724
AP001439.1	0.563153	0.133815	-2.07328	0.00368111	0.024171
FAM184A	1.09276	0.297438	-1.87731	0.00890993	0.0431042
AC074043.1	1.45064	0.194663	-2.89764	0.00740441	0.0382924
AC122688.3	2.8122	1.3795	-1.02755	0.00446604	0.0272806
SIGLEC10	1.79821	3.77805	1.07108	2.3e-05	0.000824647
SP3P	0.797929	0.0915624	-3.12343	0.00442579	0.0272732
XPOTP1	1.6633	0.76927	-1.11249	1.54e-06	0.00011782
AC011406.1	0.887594	0.149382	-2.57089	0.0105531	0.0480948
ELOCP21	1.68031	0.610931	-1.45965	0.00597726	0.0330888
PKD1P5	2.30724	0.858703	-1.42594	0.0016011	0.0142226
FLG	1.82575	0.546332	-1.74064	0.000225964	0.00393722
NRROS	5.30692	12.4231	1.22708	7.38e-11	5.64e-08
AL591135.1	0.692848	0.341821	-1.0193	0.00170553	0.0147223
SLC2A1	115.003	49.7856	-1.20787	0.00800592	0.040295
STK26	42.2177	20.1301	-1.06849	3.99e-05	0.00121607
AL391863.1	0.678028	0.182326	-1.89482	0.0104546	0.0477084
LRRC2	2.39314	0.685006	-1.80472	0.000297919	0.00473225
AC008982.2	4.44721	2.07399	-1.1005	0.00165257	0.0145058
AC091167.6	0.726262	0.169372	-2.1003	0.000923772	0.00988727
CHGA	0.847097	0.273536	-1.6308	0.00356945	0.0236666
AC009090.3	1.25948	0.622994	-1.01554	0.000153662	0.00303125
U62317.4	0.215525	0.451696	1.0675	0.00610512	0.0335007
AC244394.1	0.476468	0.182314	-1.38595	0.00625469	0.034112
IGKV1D-33	0.417869	1.45874	1.8036	0.00962825	0.0452339
AL162430.2	2.53439	0.725014	-1.80556	0.00823988	0.0409998
CCR5	1.52821	5.61478	1.87738	1.76e-07	2.31e-05
AL138789.1	0.86715	0.311981	-1.47483	0.00307655	0.0215314
RNASEH1P2	1.16812	0.538403	-1.11743	0.00659693	0.0352532
SRRM1P3	0.505879	0.215935	-1.22819	1.43e-06	0.000110354
TTC39A	1.25504	0.554612	-1.17819	2.4e-05	0.000850994
ZC3HAV1L	32.4919	15.3137	-1.08525	6.12e-07	5.82e-05
EBI3	2.55022	7.39378	1.53569	6.28e-08	1.01e-05
FAM222A-AS1	2.22214	0.569313	-1.96465	0.00823988	0.0409998
MIR1254-1	13.3151	6.06348	-1.13484	0.00200196	0.0163296
GIMAP6	7.53774	15.606	1.0499	3.59e-07	3.83e-05
TRBV30	0.0830122	1.00342	3.59546	0.00494629	0.0293203
AL161785.1	2.46087	7.25293	1.5594	1.13e-07	1.62e-05
UBE2Q2P2	3.8863	1.88099	-1.04691	0.000325877	0.00498522
AC136469.2	0.619894	0.306101	-1.01801	0.000933927	0.00998771
CXCR6	0.419519	1.53934	1.8755	3.54e-05	0.00112079
DOK2	8.99356	22.1461	1.30009	6.83e-11	5.38e-08
TTLL9	0.662854	0.1808	-1.8743	0.00093479	0.00998771
TLR7	1.55776	4.28165	1.45869	2.08e-06	0.000146913
AC124067.2	3.58383	8.07475	1.17192	0.00240573	0.0184417
CD2	2.03378	9.44783	2.21582	1.24e-05	0.000540745
RN7SL229P	0.506414	0.198149	-1.35373	0.00404749	0.0257341
ASS1P2	1.89862	0.932421	-1.0259	0.000109609	0.00239669
NPM1P26	1.92085	0.819155	-1.22953	0.000159836	0.00311404
AP001347.1	4.03954	1.57921	-1.35499	0.000922061	0.00987329
RORA-AS1	0.726408	0.327021	-1.1514	0.00477903	0.0286414
PCED1B	2.10666	6.18172	1.55305	9.31e-11	6.5e-08
CEP170P1	0.558828	0.252716	-1.14489	1.3e-05	0.000555588
TMC8	2.41505	5.18161	1.10134	9.92e-06	0.000457713
C12orf71	1.19958	0.156449	-2.93877	0.00241782	0.0185227
AC022400.4	2.21207	1.05331	-1.07046	0.000172441	0.00327544
CLIC4P3	1.99416	0.747709	-1.41523	7.49e-05	0.00188762
OTOAP1	0.403719	0.847689	1.07018	0.000187458	0.00346905
MMP9	3382.95	8570.58	1.34111	0.000271698	0.00441911
TMIGD3	3.02717	6.91297	1.19134	5.22e-07	5.08e-05
AC046130.2	1.6654	0.320717	-2.37649	0.00150776	0.0136621
WDR66	1.47895	0.494662	-1.58006	3.38e-05	0.00107932
HLA-DRA	357.218	1174.95	1.71773	1.01e-10	6.83e-08
IL27	0.222859	0.639655	1.52117	7.48e-06	0.000375356
AP000812.1	2.03101	5.65958	1.4785	0.000519678	0.00677188
RPS26P49	0.985708	0.275804	-1.83752	0.0103589	0.0476278
ST14	5.7585	12.6612	1.13665	1.66e-07	2.22e-05
AC011447.3	2.15649	1.01117	-1.09266	0.0040962	0.0257949
KLHL11	9.42153	4.27379	-1.14045	7.06e-08	1.09e-05
AC009220.3	1.43358	0.672433	-1.09216	0.00326712	0.022372
OAS1	11.2292	28.6393	1.35074	1.24e-05	0.000540745
SEPT7P9	0.997061	0.412026	-1.27495	0.00445788	0.0272806
ARHGEF26	8.87116	3.1852	-1.47774	7.16e-07	6.58e-05
IGLV8-61	0.759071	2.60744	1.78033	0.00406263	0.0257949
TNF	0.619618	1.32822	1.10004	0.000197195	0.0035948
C3AR1	12.5304	28.7271	1.19698	6.28e-08	1.01e-05
BCL11B	10.4475	2.11773	-2.30256	0.000614555	0.00757228
HLA-DQB1	18.4949	61.8845	1.74245	7.93e-08	1.2e-05
CD79A	0.95055	3.37082	1.82627	0.000445467	0.00619453
HAMP	0.288467	0.618249	1.09978	0.0014095	0.0130914
JTBP1	1.15728	0.350402	-1.72366	0.00809479	0.0406669
AC116050.1	0.79868	0.0738352	-3.43524	0.00703964	0.0369691
AC021733.2	0.845698	0.268498	-1.65523	0.00372462	0.0244369
AL162274.1	1.43324	0.462293	-1.6324	0.000515456	0.00673907
RTKN2	2.72689	1.26701	-1.10582	0.00132175	0.0125093
HNRNPA1P67	0.729749	0.337258	-1.11355	0.00123602	0.0119766
ITGAL	2.03056	5.34519	1.39636	3.73e-06	0.000226147
CBX5P1	0.640505	0.263092	-1.28364	0.0095808	0.0452339
MED12L	0.794192	0.290941	-1.44876	0.00433957	0.0267718
AC138466.5	1.33217	0.623531	-1.09524	0.000559312	0.00711021
PHACTR3	3.19577	0.662421	-2.27035	0.000194634	0.00355342
AC106820.4	4.0216	1.9843	-1.01914	0.000123176	0.00259135
ADAMTS9-AS2	1.06109	0.399491	-1.40931	1.19e-05	0.000528319
NCR3LG1	8.96432	3.90009	-1.20069	1.33e-06	0.000102899
STAC2	13.0418	2.62721	-2.31154	0.0101659	0.0468103
TBX4	8.62104	3.61599	-1.25347	0.0016011	0.0142226
LGI2	9.99122	4.49656	-1.15184	0.00800592	0.040295
PPFIA4	4.86728	1.55376	-1.64735	5.98e-06	0.000315841
TTC3P1	5.25272	2.60796	-1.01015	2.62e-05	0.000908873
TREM2	18.1067	45.4357	1.3273	2.59e-07	3e-05
BATF2	2.29174	6.54236	1.51337	2.51e-05	0.000880726
AC108449.2	9.66451	4.32101	-1.16133	5.26e-08	8.81e-06
SCD	220.872	86.249	-1.35663	0.00205705	0.0165853
AL121877.1	0.820045	0.144308	-2.50655	0.00333598	0.0226095
BLVRB	58.3041	116.958	1.00432	0.00486552	0.0288836
PRSS45	0.777449	0.34084	-1.18965	0.0058532	0.0327057
AC012065.3	0.710822	1.84629	1.37707	0.00122464	0.0119226
PPP1R14D	0.933297	0.204599	-2.18953	0.00524802	0.0305888
IGHV1-24	1.0995	2.81447	1.35602	0.000527421	0.00685816
GJA4	13.7843	33.6918	1.28937	4.3e-06	0.000248026
LILRB1	2.55951	6.71443	1.3914	5.15e-10	2.47e-07
TRBV6-5	0.241023	1.01792	2.07838	5.26e-05	0.001475
RPL32P33	1.64067	0.631073	-1.37841	0.00433542	0.0267718
RPL7AP2	1.73648	0.480183	-1.85451	0.010874	0.0491724
ISG15	235.226	498.774	1.08434	1.04e-05	0.000474449
RN7SL530P	0.500122	0.182618	-1.45345	0.00425032	0.0264722
CDC42BPG	2.25417	0.933874	-1.2713	0.00205705	0.0165853
TCEAL6	1.00081	0.469651	-1.0915	0.00678099	0.0360226
AL354707.2	3.84473	0.347524	-3.4677	0.00344086	0.0231022
CASC4P1	0.586238	0.260818	-1.16844	0.000287649	0.00462319
SMG7-AS1	1.14451	0.350671	-1.70654	0.000314301	0.00488145
AP000962.1	1.84228	0.210555	-3.12922	0.000250042	0.00421263
IGHV3-73	0.515471	34.83	6.0783	0.00802928	0.0404043
DCUN1D2-AS	2.95809	0.803306	-1.88065	0.000292225	0.00464874
CTLA4	0.406003	0.946313	1.22083	0.000189872	0.0035031
GNA15	9.2997	24.2539	1.38296	6.03e-09	1.52e-06
RBM47	3.62191	7.77135	1.10141	9.28e-07	7.93e-05
TSPOAP1	2.74599	0.981559	-1.48418	0.000217721	0.00385961
IGLV3-25	4.64846	11.1587	1.26334	0.00410948	0.0258519
AC004687.1	1.45293	3.62449	1.31881	4.69e-07	4.7e-05
FNTAP2	1.41064	0.477649	-1.56233	0.000189338	0.00349854
CCNE2	10.9204	5.38942	-1.01882	0.000363012	0.00538155
KBTBD13	0.824239	0.303669	-1.44057	0.002994	0.0211924
RYR3	1.04732	0.246338	-2.08799	0.000862584	0.00948145
GARNL3	2.70055	1.19702	-1.1738	0.000481987	0.00648111
TRBV20-1	0.379902	2.93987	2.95205	3.91e-06	0.000233178
CIART	9.16739	3.36204	-1.44718	0.00459581	0.0278782
AL355075.1	1.02984	0.187166	-2.46003	0.00244352	0.0187079
ODCP	1.23187	0.543317	-1.18098	0.000118489	0.00251221
C17orf113	2.02979	0.696684	-1.54276	0.000196457	0.00358402
LIPG	2.40504	0.513028	-2.22895	0.000554096	0.00705124
TRIM9	4.65003	1.19183	-1.96406	0.000614555	0.00757228
SNX20	1.03892	3.51388	1.75798	2.65e-13	1.05e-09
RF00272	1.21149	0.223835	-2.43627	0.00759416	0.0389115
SNHG14	2.50723	1.18954	-1.07569	0.00661773	0.0352532
SLCO5A1	4.99861	1.82486	-1.45374	0.00718407	0.0373822
AL358074.1	0.540566	0.208888	-1.37174	0.00393194	0.0252815
AC132192.1	1.33635	0.54573	-1.29204	0.00309039	0.0216097
TOMM20P2	0.266754	0.953577	1.83784	0.000897386	0.00971545
ATP6V0D2	21.4805	46.3245	1.10875	0.000985272	0.0102668
SNORA70G	2.46937	0.679065	-1.86252	0.0106309	0.0484224
AC087752.1	1.15053	0.514103	-1.16217	0.000597796	0.00743701
SRPK3	7.86156	2.37679	-1.7258	9.37e-05	0.00218102
DCSTAMP	5.62906	13.9	1.30412	0.00079839	0.00900666
IPO8P1	0.802684	0.368453	-1.12335	3.38e-05	0.00107932
AMPH	12.5957	6.11672	-1.0421	0.00119944	0.0116958
LINC00535	0.543998	0.244486	-1.15385	0.00975953	0.0457403
AC020916.2	1.15464	0.494468	-1.22349	0.00806536	0.0405274
BEGAIN	4.6053	1.50047	-1.61788	0.000862584	0.00948145
AC010469.2	1.16741	0.507874	-1.20077	0.00937363	0.0445522
AL592148.2	1.15865	0.308633	-1.90848	0.00977415	0.0458
LINC00484	0.919314	0.40948	-1.16676	0.00187382	0.0156126
FDPSP8	0.68591	0.254812	-1.42859	0.0094562	0.0448171
RBBP4P5	0.918041	0.348769	-1.39629	0.000234487	0.00401716
ARHGAP30	7.06788	14.5833	1.04497	1.49e-07	2.04e-05
PCDHGC5	0.799394	0.370837	-1.10812	0.00869575	0.0424304
MS4A14	1.17166	2.5734	1.13512	3.91e-06	0.000233178
VMO1	5.70358	17.0056	1.57607	4.51e-06	0.000255859
HSH2D	0.503861	1.02157	1.01968	0.00116148	0.0114352
SLC22A1	2.98957	6.19415	1.05097	0.00296368	0.0210305
IGHG4	1.94746	9.54817	2.29363	0.00154396	0.0139149
AC087481.2	1.83261	0.794529	-1.20573	0.000194143	0.00355342
CD160	1.74133	0.690118	-1.33528	0.00170553	0.0147223
PVRIG	0.532814	0.212258	-1.32781	0.00174585	0.0149916
RBP4	114.74	50.7487	-1.17693	0.00324054	0.0221962
AC011491.2	1.02905	0.42093	-1.28966	0.00610165	0.0334892
RBAKDN	1.74228	4.90058	1.49198	0.00093479	0.00998771
RHPN2	6.1534	2.92703	-1.07194	0.00822396	0.0409456
CD24P2	1.1602	0.465311	-1.31811	0.00322873	0.0221962
AC113155.1	0.90277	0.30666	-1.55772	0.00491892	0.0291651
SMIM5	1.72808	0.566842	-1.60815	0.00225638	0.0176736
PRKG2	1.77997	0.807138	-1.14097	0.00585561	0.0327116
HYDIN2	0.658056	0.229329	-1.52079	0.00116102	0.0114352
LAT2	10.6189	22.9837	1.11398	8.81e-07	7.58e-05
LAPTM5	195.341	484.244	1.30974	4.96e-09	1.36e-06
CD33	3.10002	6.53064	1.07495	1.36e-05	0.000576893
AC104806.1	1.00469	0.461625	-1.12196	0.00769812	0.0394194
AL358334.2	1.74187	0.790844	-1.13918	0.0109366	0.0493233
JPH1	8.81144	1.66387	-2.40483	0.000754044	0.00860568
WWP2	74.1146	31.6031	-1.22969	0.00108755	0.0109408
ABHD12B	1.18572	0.422463	-1.48887	0.0014095	0.0130914
EIF4BP7	9.26825	4.17356	-1.15102	0.000101353	0.00228146
LPAR3	15.4847	6.35452	-1.28499	0.00332655	0.0226095
LILRB4	4.47384	14.6905	1.7153	2.43e-11	2.37e-08
AL139124.1	0.732035	0.361173	-1.01922	0.0108866	0.0492201
CLIC4P1	2.71428	1.13606	-1.25653	4.7e-05	0.00135153
AP000904.1	5.08773	13.3786	1.39484	0.000161683	0.00312203
Z70280.1	0.52847	0.198686	-1.41133	0.00167311	0.0146703
ASS1P7	0.525861	0.137854	-1.93154	0.00427556	0.0266226
AL442125.2	4.682	2.15776	-1.11759	0.0072435	0.0376755
AC092683.1	0.789544	0.328035	-1.26717	0.00314577	0.0217851
BX842568.2	3.29227	1.42674	-1.20636	0.000283164	0.00455409
RPS3AP34	2.26828	0.718152	-1.65924	0.000445467	0.00619453
SCRG1	9.26273	1.36511	-2.76243	0.000806642	0.00904549
CHD5	0.957866	0.134282	-2.83456	0.0101659	0.0468103
C8orf59P2	0.542326	0.181946	-1.57565	0.00521907	0.03045
SUMO2P7	1.18327	0.405533	-1.54488	0.00279882	0.0202786
IKZF1	1.03607	3.05232	1.55878	3.27e-08	5.91e-06
PCDHGA4	3.36596	1.0437	-1.68932	0.00822396	0.0409456
SIT1	0.742394	2.85428	1.94287	1.74e-06	0.000129539
OSBP2	2.28626	0.91066	-1.328	0.00314577	0.0217851
ABHD1	0.813164	0.389992	-1.0601	0.00433957	0.0267718
PROM1	0.80205	0.129066	-2.63558	0.00538994	0.0310724
AC068790.4	2.01153	0.884997	-1.18455	0.00555115	0.0315883
HOXA13	9.07203	3.4953	-1.37601	0.00119944	0.0116958
NPM1P5	1.2319	0.505473	-1.28518	0.00560655	0.0316677
CMPK2	4.77361	12.4084	1.37816	0.00964594	0.0452339
BIN2	2.90645	6.21696	1.09695	1.7e-09	6.01e-07
C1orf21	16.8488	7.43905	-1.17945	2.51e-05	0.000880726
RPS27P25	0.681809	0.291878	-1.224	0.00053248	0.00688596
SIGLEC14	1.87075	4.76896	1.35006	0.000141118	0.00287242
LINC00996	0.381328	0.765341	1.00507	0.000558578	0.00710458
IGLV2-8	1.73861	6.6815	1.94224	0.00201198	0.0164004
CYTH4	9.20114	23.5717	1.35717	1.05e-09	4.19e-07
AL590609.1	1.60526	0.189509	-3.08246	0.00310419	0.0216752
EMILIN3	7.94495	1.39405	-2.51076	8.65e-05	0.00207228
WDFY4	1.40295	2.8878	1.0415	3.99e-05	0.00121607
PTAFR	6.61748	15.7891	1.25457	1.88e-08	3.84e-06
CHRNA3	0.846509	0.257198	-1.71864	0.00145533	0.0133799
ZNF490	2.37764	1.08215	-1.13563	2.2e-07	2.71e-05
KCTD9P4	0.928518	0.165379	-2.48916	0.000363481	0.00538524
GNGT2	3.55589	8.54669	1.26515	9.74e-05	0.00222839
GRM1	0.523287	0.19504	-1.42383	0.00915402	0.0437838
AC067942.2	0.579299	0.24495	-1.24182	0.00061709	0.00759586
HSPE1P27	8.81696	1.51392	-2.542	0.00762629	0.0390679
AC004492.1	1.89935	0.858606	-1.14544	0.00471009	0.0283621
ITGB2	20.6674	56.9432	1.46217	1.36e-10	8.77e-08
RNASE1	177.961	476.156	1.41987	2.72e-08	5.2e-06
ZNF711	12.1677	4.95822	-1.29516	2.4e-05	0.000850994
RNU6-1238P	2.23155	0.650334	-1.77879	0.000580944	0.00729043
TUFT1	11.2179	5.14958	-1.12328	9.37e-05	0.00218102
OGDHL	1.10164	0.312874	-1.816	0.00783757	0.0397551
AC011005.4	2.79659	1.01594	-1.46085	6.23e-05	0.00167137
EIF4BP8	0.720334	0.279289	-1.36691	0.00116102	0.0114352
AC125611.2	1.29174	0.618347	-1.06283	0.00539468	0.0310724
AC007098.2	0.681161	0.243076	-1.48659	0.00054306	0.00696885
DLG5	16.6683	7.63265	-1.12685	5.95e-10	2.74e-07
CLEC7A	3.451	7.15476	1.05189	1.03e-06	8.55e-05
GFRA3	0.982863	0.244008	-2.01006	0.00597679	0.0330888
LINC01775	4.34607	2.00329	-1.11734	0.00260539	0.0195013
AC093525.7	0.776246	0.250465	-1.6319	0.000318802	0.00494294
LINC00515	1.83106	0.90381	-1.01858	0.00523151	0.030508
PITPNM3	3.26061	1.21989	-1.41839	3.1e-05	0.00102671
PTPN7	2.42076	4.93894	1.02874	6.45e-07	6.06e-05
AL133268.1	1.36029	0.517386	-1.3946	1.25e-05	0.000542991
SPSB4	7.01737	1.95164	-1.84624	0.000128035	0.00266832
APOBR	11.6148	29.0032	1.32025	6.12e-07	5.82e-05
SLCO2B1	8.44707	21.5588	1.35175	7.93e-08	1.2e-05
AL445483.1	2.44978	0.783606	-1.64445	0.00632621	0.0344204
MEIS1-AS2	0.929219	0.2223	-2.06351	0.00252383	0.0190955
ICAM3	0.296848	0.654137	1.13987	6.96e-05	0.00179827
BTBD18	0.509793	0.210523	-1.27593	0.00063798	0.00772847
FASLG	0.340538	1.17121	1.78212	0.000257042	0.00428626
AL353768.1	2.63566	0.164663	-4.00058	0.00589531	0.0328412
IRAK1BP1	3.53183	1.23797	-1.51244	8.65e-05	0.00207228
CCR1	22.0639	51.6382	1.22675	4.45e-07	4.51e-05
GAD1	0.915916	0.339818	-1.43045	0.000499907	0.00662012
CCL18	3.26357	7.99737	1.29308	0.00162139	0.0143769
GPRC5A	12.2104	2.98997	-2.0299	0.000101353	0.00228146
CD53	25.5294	73.947	1.53433	2.65e-13	1.05e-09
MYO1F	5.35723	11.2327	1.06814	1.56e-08	3.33e-06
IGKV3D-20	0.589035	2.83315	2.26598	0.00311717	0.0217534
AC008739.5	0.885535	0.344354	-1.36266	0.00194509	0.0160533
FCN1	0.718735	1.95567	1.44413	3.67e-05	0.00114266
MSR1	7.61306	19.099	1.32695	2.27e-08	4.43e-06
AC019257.1	1.58803	0.360228	-2.14026	0.00442328	0.0272715
AC100782.1	0.790155	0.297967	-1.40698	0.00239699	0.0184002
STX18-IT1	0.605208	0.219763	-1.46148	0.000617511	0.00759722
EDRF1-AS1	0.534191	0.221349	-1.27103	0.00020057	0.00365088
RNU6-879P	2.276	0.623335	-1.86842	0.00168449	0.0147223
TRPV3	1.58066	0.336341	-2.23253	0.000363012	0.00538155
AL449266.1	0.71321	0.293792	-1.27953	0.00274539	0.0201422
CD48	2.68723	7.60464	1.50076	1.7e-09	6.01e-07
TRBV28	0.906021	7.57835	3.06427	7.3e-07	6.68e-05
MRC1	6.46489	16.6282	1.36293	1.03e-06	8.55e-05
CYBB	15.7813	49.5849	1.65169	6.03e-09	1.52e-06
CCER2	1.28291	0.576748	-1.1534	0.00382787	0.0248873
SEPHS1P1	0.70614	0.325889	-1.11557	0.00665035	0.0354038
XK	1.17265	0.532485	-1.13896	0.000283164	0.00455409
CD209	5.76224	18.3172	1.6685	6.03e-09	1.52e-06
ADAP2	12.0665	26.6836	1.14495	5.58e-08	9.16e-06
USP50	0.605286	0.245725	-1.30057	0.00309561	0.0216401
ABI3	13.7295	28.4242	1.04984	1.77e-08	3.7e-06
RNA5SP317	6.40428	2.80121	-1.19299	0.00604064	0.0334018
AC010306.1	0.548706	0.146444	-1.90569	0.000992595	0.0103299
ZFR2	0.586282	0.0872153	-2.74894	0.00867776	0.0424103
SP140	0.455016	1.27594	1.48758	4.34e-05	0.00127708
NCF4	7.67868	22.2353	1.53392	2.05e-12	3.86e-09
RAC2	45.9045	106.4	1.21278	4.51e-06	0.000255859
AC022034.1	2.55049	5.34248	1.06673	0.00914956	0.0437838
AC100757.1	0.634282	0.313432	-1.01697	0.000467813	0.00637467
EIF4EP3	0.639148	0.115195	-2.47207	0.0106309	0.0484224
HLA-DOA	6.68901	15.0228	1.16729	0.000101353	0.00228146
CA9	42.2693	9.99974	-2.07965	0.00434004	0.0267718
EEF1A1P22	9.50139	4.69016	-1.0185	0.00343783	0.0230882
AC140847.2	3.13632	0.571167	-2.45709	0.000765689	0.0087345
PRRG3	2.35743	1.01909	-1.20994	0.00964594	0.0452339
LY86	5.94576	17.4151	1.55041	1.47e-10	8.99e-08
AC132938.5	2.84431	1.21347	-1.22894	0.000225964	0.00393722
CASP1	5.07568	12.329	1.28038	2.73e-09	8.55e-07
AC006518.1	0.671741	0.192896	-1.80008	0.00561798	0.0317249
TNFAIP8L2	7.26033	16.8605	1.21554	2.27e-08	4.43e-06
PA2G4P1	2.18752	1.01968	-1.10117	0.00529666	0.0305888
APOE	329.051	933.014	1.50359	1.62e-05	0.000654665
KLHL23	8.07526	3.27034	-1.30407	0.000481987	0.00648111
ECT2L	0.523611	0.167837	-1.64144	0.00361904	0.0239824
XRCC6P4	1.00814	0.371854	-1.43889	0.000271698	0.00441911
RNASE6	27.2449	72.4569	1.41114	3.1e-10	1.65e-07
AC025043.1	0.888275	0.381903	-1.2178	0.00871466	0.0425142
CSF1	55.9083	133.421	1.25485	1.14e-08	2.56e-06
MIR4665	2.39596	0.550953	-2.1206	0.000566981	0.00719648
POU5F1P4	1.21412	0.438696	-1.46861	0.00309039	0.0216097
AC104170.1	0.694918	0.181919	-1.93355	0.000642686	0.00777777
ZNF385C	1.53526	0.252358	-2.60494	0.00296368	0.0210305
FAM90A1	2.2431	0.949605	-1.24009	0.00486552	0.0288836
SRP72P1	1.70049	0.29651	-2.5198	0.000190218	0.0035042
PRPH	15.3141	2.99482	-2.35431	0.00212544	0.0169522
AL121929.2	2.91297	1.00876	-1.52991	0.0032335	0.0221962
BNIP3	72.484	25.8766	-1.48602	1.2e-06	9.63e-05
AC105074.1	1.01866	0.438616	-1.21564	0.00880563	0.0429323
EYA4	9.69849	4.23827	-1.19429	0.00397917	0.0253254
AKNAD1	1.60809	0.520363	-1.62776	6.57e-06	0.000334383
DPY19L2P2	3.86136	1.50165	-1.36256	3.55e-06	0.000219367
SIGLEC9	3.24747	6.77993	1.06196	2.89e-07	3.26e-05
FBXW12	0.611457	0.0985356	-2.63353	0.00634263	0.0344943
FYB1	5.24028	13.2377	1.33694	5.2e-06	0.000284246
AL365277.1	1.48318	0.697846	-1.08772	0.000745432	0.00860568
BACH2	5.54588	2.01886	-1.45788	0.000234496	0.00401716
AL359091.2	1.91546	0.727677	-1.39632	0.00225638	0.0176736
CCR2	0.465636	1.20583	1.37275	0.000525087	0.00683508
CD3G	0.688127	1.72358	1.32466	0.000516565	0.00673907
NT5DC3	8.51724	4.214	-1.0152	3.59e-07	3.83e-05
AC147067.2	0.535917	1.38284	1.36756	0.00315786	0.0218627
NCCRP1	0.864901	0.261506	-1.72569	0.00988353	0.0460854
SNRPGP4	5.44256	1.57054	-1.79302	0.000587651	0.00737081
RARRES3	18.0072	46.4452	1.36695	3.73e-06	0.000226147
ADAM33	3.20266	1.40214	-1.19164	0.00386514	0.0248913
RAET1L	0.915013	0.186935	-2.29126	0.00577062	0.0322898
PYCARD	9.04963	22.9331	1.3415	1.36e-10	8.77e-08
AL031587.1	0.511015	0.0931913	-2.4551	0.00413529	0.0260008
CCL2	8.00721	25.5308	1.67287	6.66e-08	1.05e-05
AC092902.2	1.39481	0.67381	-1.04966	0.00758513	0.0388816
TRAV8-6	0.161316	1.55459	3.26857	0.00163228	0.0144575
C3orf20	0.632749	0.244674	-1.37077	0.010435	0.0476278
ASS1P9	0.569859	0.217303	-1.3909	0.00111965	0.0111943
FOLR2	45.7916	124.233	1.43989	5.15e-10	2.47e-07
NPM1P12	0.967229	0.385964	-1.32539	0.00617554	0.0338415
POU5F1	2.57983	1.12002	-1.20375	0.00116102	0.0114352
AP000962.2	0.85207	0.115149	-2.88747	0.000944905	0.0100308
AC009686.1	1.05587	0.205561	-2.3608	0.00599881	0.0331931
PTPRT	0.763444	0.0800524	-3.25351	0.000823203	0.00922697
WNK2	2.64136	0.796884	-1.72884	0.000499155	0.00661373
C1QL4	14.8332	4.70764	-1.65576	0.00397917	0.0253254
TUBB2BP1	0.54612	0.259979	-1.07082	0.00145655	0.013386
STK24P1	0.67927	0.329437	-1.04398	0.0055498	0.031588
SH2D6	0.799611	0.265696	-1.58952	0.00245847	0.018746
GJA5	5.66627	12.2963	1.11776	0.00105242	0.010702
AC020629.1	0.723076	0.250191	-1.53112	0.00152812	0.0138305
ADAM11	2.64764	0.836502	-1.66227	0.00225638	0.0176736
KIF28P	0.484847	0.233119	-1.05646	0.00356685	0.0236622
SUMO2P3	6.5036	2.95317	-1.13898	0.000862584	0.00948145
GAPDHP68	2.94445	1.08909	-1.43488	0.00822396	0.0409456
SLAMF7	3.91139	9.37817	1.26163	0.000101353	0.00228146
RNU6-577P	1.1368	0.295195	-1.94524	0.00609358	0.0334599
AP001172.1	0.610413	0.109111	-2.48399	0.000464891	0.00634484
AL049869.1	0.599509	0.251159	-1.25518	0.00106612	0.0108322
PSMC1P11	0.812874	0.351561	-1.20926	0.0011261	0.0112097
MTHFD1P1	1.08065	0.472599	-1.19322	4.96e-06	0.000275483
CAPN14	0.95917	0.376821	-1.34791	0.000155121	0.00303125
RN7SL390P	1.31582	0.235339	-2.48315	0.00162141	0.0143769
GIMAP8	6.4943	13.203	1.02362	4.15e-08	7.15e-06
RN7SL535P	2.35299	1.02701	-1.19604	0.00777244	0.0395737
SLC12A5-AS1	34.3663	85.9728	1.32288	0.000779936	0.00880255
TRPM2	2.30096	5.16983	1.16788	8.9e-08	1.32e-05
GTSF1	2.43936	6.53576	1.42185	0.00651875	0.035039
PCDHGC4	0.751092	0.325544	-1.20614	0.000363012	0.00538155
MT3	1.23785	0.3614	-1.77617	0.0037517	0.0244595
HLA-B	537.288	1135.12	1.07908	3.79e-07	3.99e-05
TNFSF8	1.42607	3.1653	1.1503	3.24e-05	0.0010498
OCSTAMP	2.95752	6.09002	1.04206	0.010006	0.0465209
UBD	0.591294	3.30555	2.48294	0.0110218	0.0494384
TTC39A-AS1	0.576329	0.0418438	-3.78381	0.00809887	0.0406747
SOX6	6.45549	1.75321	-1.88053	9.06e-06	0.000430091
MAGEB2	1.63064	24.9771	3.93709	0.00306794	0.0214835
HSPD1P12	0.894044	0.294665	-1.60127	0.00345179	0.0231693
KIF21A	13.5498	5.25804	-1.36567	0.00287625	0.0205653
AC100771.2	0.718004	0.224078	-1.67999	0.007978	0.040295
LINC01894	5.35007	1.48937	-1.84485	0.000595791	0.00741584
MYOD1	18.1491	6.30974	-1.52425	0.00489741	0.0290658
AP003419.2	0.873673	0.259392	-1.75196	0.000706624	0.00825329
TNFAIP8L3	20.2408	8.85247	-1.19312	0.00105242	0.010702
SH2D1A	0.495936	1.28548	1.37408	0.00181759	0.0153006
Z95327.1	0.928871	0.362839	-1.35615	1.76e-05	0.000691998
FABP4	6.83289	18.1803	1.41181	0.00393793	0.0253133
SCUBE2	3.64914	1.50028	-1.28233	0.00212164	0.0169274
LAIR1	6.85532	15.7002	1.19549	2.2e-07	2.71e-05
SLAMF6	1.86892	4.30094	1.20245	6.57e-06	0.000334383
FAM19A5	24.5675	7.18135	-1.77442	0.00239881	0.0184002
RPL7P41	1.35869	0.0705535	-4.26736	0.00102425	0.0105383
EML6	0.869776	0.327156	-1.41067	0.00279116	0.0202351
LINC01341	1.19602	0.573666	-1.05995	0.00279116	0.0202351
BST2	111.391	245.194	1.1383	1.06e-07	1.54e-05
ABI3BP	8.18154	3.6496	-1.16463	0.00643797	0.0346505
DEFB131B	1.81949	0.766419	-1.24733	0.00023344	0.00401716
GSN-AS1	4.76549	2.1646	-1.13852	0.000225964	0.00393722
IFI6	513.225	1330.57	1.37438	4.16e-05	0.00124456
AC032044.2	5.17263	2.53179	-1.03074	0.00512464	0.0300716
RPL7P36	0.635329	0.30295	-1.06843	0.00606675	0.0334556
JPH3	5.5902	1.4593	-1.93763	0.00592447	0.0328412
HIGD1C	0.720709	0.184594	-1.96506	0.00287411	0.0205653
SELPLG	21.2173	55.2345	1.38033	3.56e-09	1.08e-06
LAG3	1.78639	6.48957	1.86108	1.38e-08	2.99e-06
GCNT7	0.894884	0.439553	-1.02566	0.00718407	0.0373822
IGLL5	1.26552	2.8617	1.17714	0.000433391	0.00608965
AC016708.1	4.71255	2.17079	-1.11829	7.99e-05	0.00195984
AP000811.1	1.65482	0.429456	-1.94609	3.34e-05	0.00107932
AC010998.3	1.29029	0.150573	-3.09917	0.00174624	0.0149916
RNF138P1	1.00318	0.46736	-1.10197	0.00147579	0.0135475
VAV1	3.47195	7.33224	1.07851	6.66e-08	1.05e-05
EVI2B	16.4713	38.5898	1.22826	5.58e-08	9.16e-06
CLECL1	0.60069	1.45406	1.27539	2.51e-06	0.000169065
AC073415.1	5.79739	2.86151	-1.01863	0.00617177	0.0338285
AP000911.1	0.581155	0.1796	-1.69414	0.00491164	0.029129
RTN3P1	6.95433	3.41682	-1.02526	0.000303106	0.00476204
CYP51A1P1	0.661286	0.250151	-1.40248	0.000122354	0.00259135
IGLC2	16.6182	61.149	1.87956	0.000439201	0.00615637
AC011978.1	0.537936	0.186092	-1.53142	0.00650984	0.0349988
AL354893.2	0.78471	0.353391	-1.15089	0.000621949	0.00764413
AC108134.3	1.18917	2.51541	1.08083	3.73e-06	0.000226147
RIPOR3	5.0433	2.32706	-1.11586	0.00867585	0.0424095
CCL3	4.49741	10.3242	1.19887	0.000123176	0.00259135
PABPC1P2	1.05529	0.447348	-1.23817	0.00014371	0.0028891
TEX9	1.57089	0.733773	-1.09818	5.12e-05	0.00144052
SOWAHA	0.950721	0.182863	-2.37826	0.000994321	0.0103415
AC011492.1	3.52523	1.01383	-1.79791	0.000263857	0.00435534
GPR84	1.87395	3.97136	1.08355	9.06e-06	0.000430091
AC015849.6	1.49484	0.660008	-1.17943	0.00206306	0.0166228
COCH	20.5576	6.17177	-1.73592	0.000325877	0.00498522
GNLY	1.32079	2.99378	1.18057	0.00108755	0.0109408
SUMO2P19	1.76216	0.394507	-2.15923	0.00506301	0.029774
FNDC8	0.647347	0.178404	-1.85939	0.00631544	0.0343694
RDH10	33.6506	16.657	-1.0145	0.000194634	0.00355342
HMGN1P2	0.91525	0.216908	-2.07708	0.000453391	0.0062478
AC016257.1	0.967229	0.420337	-1.20231	0.00214969	0.01714
ABCC2	0.696915	0.252295	-1.46587	0.000891869	0.00966428
AC124312.2	1.67511	0.698188	-1.26257	0.00403943	0.0256956
LCP2	5.11231	12.5266	1.29294	3.2e-12	4.34e-09
FCGR1CP	0.793271	3.23477	2.02778	5.76e-09	1.5e-06
MAP7D2	2.12776	0.754978	-1.49483	0.00288331	0.0206098
EIF4A2P1	1.95375	0.803647	-1.28161	0.00410538	0.0258327
STX8P1	6.11486	2.89944	-1.07655	0.00680194	0.0360226
P2RY10	0.280454	0.869881	1.63305	0.000506811	0.00670427
DDX50P2	0.601324	0.203225	-1.56507	0.00427871	0.0266354
CASZ1	2.43212	0.97309	-1.32157	0.0016011	0.0142226
NTRK3	0.898769	0.200439	-2.16478	0.00544778	0.0310724
HMGB3P4	0.708023	0.13465	-2.39458	0.00515166	0.0300782
CLCNKB	2.82656	0.84302	-1.74541	0.000669689	0.00801332
FAM131C	7.90341	3.7565	-1.07309	0.00626257	0.034112
AC013470.3	1.95002	0.48927	-1.99479	0.000218886	0.00387464
DBF4P1	0.840873	0.410223	-1.03548	0.000149311	0.00296752
CD38	0.637046	1.28625	1.0137	0.00459581	0.0278782
RGS10	96.6703	195.767	1.01799	6.03e-05	0.00162339
VN1R80P	2.02953	0.987139	-1.03982	0.0103683	0.0476278
RNU6-1297P	4.37435	0.825209	-2.40624	0.00132007	0.0125093
AGAP13P	2.30202	1.12699	-1.03042	0.000504352	0.00667536
FCGR2A	16.2101	41.6765	1.36235	5.29e-09	1.42e-06
AL450384.1	1.2074	0.356965	-1.75805	0.00276623	0.0202351
AC022022.2	1.33165	0.314549	-2.08186	0.0024824	0.0187995
ANP32BP1	6.11478	2.86722	-1.09265	3.07e-06	0.00019525
SULT4A1	2.30492	0.547649	-2.07339	0.00316355	0.0218959
COLGALT2	23.6447	7.0906	-1.73754	2e-08	4.05e-06
FGFBP2	97.4166	36.323	-1.42328	0.00165074	0.0145058
AC073592.1	1.05871	0.443942	-1.25386	9e-05	0.00213307
HLA-DQB1-AS1	1.04833	3.02759	1.53008	0.000770875	0.00878546
AMN	0.813745	0.372702	-1.12656	0.00181612	0.0152987
HMOX1	112.698	256.657	1.18738	0.00116102	0.0114352
TYMP	36.548	84.5416	1.20987	3.81e-09	1.14e-06
SMPD4P1	0.569158	0.213966	-1.41145	0.0104076	0.0476278
SELL	5.89214	15.9532	1.43698	8.81e-07	7.58e-05
MYO3B	1.95604	0.68184	-1.52043	0.00218807	0.0172826
AC125611.4	0.875886	0.194658	-2.1698	4.85e-05	0.00138761
AC084782.2	0.708467	0.172747	-2.03604	6.2e-05	0.00166452
KLHL6	1.29928	2.66283	1.03524	7.09e-05	0.00181249
HLA-DQA2	7.87848	24.1122	1.61377	0.000554096	0.00705124
FGD2	1.10907	2.58778	1.22236	3.22e-07	3.55e-05
TRIM22	7.30385	17.0001	1.21882	0.000194634	0.00355342
CHRM4	5.66564	2.25421	-1.32962	0.000335422	0.00512804
TATDN1P1	3.50782	1.5675	-1.16211	0.00486552	0.0288836
RAB4B	7.29511	15.2676	1.06547	9.37e-05	0.00218102
AC023389.2	1.24424	0.597809	-1.05751	0.00410247	0.0258277
APOL1	36.5321	73.2393	1.00346	0.000465365	0.00634484
POU5F1P6	1.62347	0.587045	-1.46753	0.00497727	0.0294719
GPIHBP1	3.71159	9.56741	1.36609	2.73e-05	0.00093662
RGS1	8.09924	17.3247	1.09697	0.00136498	0.0127995
MIR4444-2	4.00147	1.788	-1.16218	0.00063883	0.00773493
AUTS2	38.8531	16.5507	-1.23114	1.62e-05	0.000654665
IL6STP1	0.539955	0.196684	-1.45696	0.00100245	0.0104103
AC023538.1	0.540457	0.107958	-2.32371	0.00122267	0.0119081
AL138725.1	1.38508	0.294927	-2.23154	0.000296863	0.00471854
LINC01436	20.9585	8.52157	-1.29835	0.00568269	0.0320607
MTCO3P29	0.80773	0.148118	-2.44712	0.00364845	0.0240016
AL359399.1	5.86509	2.18061	-1.42742	0.00264144	0.019609
GTF3C2-AS1	1.00896	0.421439	-1.25948	6.54e-05	0.00172068
CD7	1.31983	5.43099	2.04086	9.06e-06	0.000430091
RN7SL138P	18.6533	47.0573	1.33499	5.29e-09	1.42e-06
AL354864.1	0.500384	0.204937	-1.28785	0.00506301	0.029774
PABPC1P10	3.65637	1.53307	-1.25399	0.000985272	0.0102668
XKR5	2.17915	0.957676	-1.18615	0.00529666	0.0305888
AC244453.1	0.671733	0.226897	-1.56585	0.00974538	0.0456862
CD72	2.19475	4.82436	1.13628	1.4e-07	1.98e-05
AC007899.1	0.718004	0.3142	-1.19231	0.00955852	0.0452339
AC110995.1	1.33403	3.30297	1.30797	1.56e-05	0.000636956
COL4A3	0.627692	0.219762	-1.51411	0.00279116	0.0202351
CD5	0.587574	2.11431	1.84735	1.98e-05	0.000745517
TRIM36	6.59628	2.03188	-1.69884	0.000862584	0.00948145
SIGLEC16	0.693338	1.48711	1.10089	0.000314301	0.00488145
AL137798.1	0.874177	0.233878	-1.90217	0.000100941	0.00228146
TFEC	2.04752	4.93354	1.26875	2.2e-05	0.000800322
TCIRG1	116.148	271.193	1.22335	0.000180529	0.00336373
SLC35E1P1	1.01934	0.481679	-1.08149	0.00283883	0.0205441
AC017013.1	0.564747	0.261861	-1.1088	0.000207162	0.00374301
JAKMIP3	0.578957	0.272792	-1.08566	0.0063475	0.0345131
MLANA	3.66195	1.71502	-1.09439	0.00626257	0.034112
AC025284.1	0.836181	0.181402	-2.20463	0.00865538	0.0424095
AC021739.2	3.04997	0.758213	-2.00812	0.000499155	0.00661373
CBS	1.91178	0.834344	-1.1962	0.0107104	0.0484863
HLA-DRB9	0.442176	1.05962	1.26085	0.00128978	0.012326
NPPA	0.568757	0.232434	-1.29099	0.0064863	0.0348876
GPR142	1.26251	0.244956	-2.3657	0.00169783	0.0147223
PTGER1	3.43771	1.71258	-1.00527	0.000404022	0.0057928
NPM1P37	1.21463	0.569025	-1.09395	0.000324298	0.00498522
PTCH1	14.9698	6.75807	-1.14737	0.00212164	0.0169274
CDCA2	18.3348	9.04783	-1.01894	1.2e-06	9.63e-05
SNORD116-24	1.8948	0.490771	-1.94892	0.00279214	0.0202362
RPL7P11	1.8753	0.877866	-1.09505	0.000850478	0.00943749
CRTAM	1.37245	3.12414	1.1867	0.00262775	0.0195292
TMEM176B	20.4023	64.8751	1.66893	8.48e-10	3.7e-07
VAMP8	47.6534	137.523	1.52902	5.39e-12	6.59e-09
AC016586.1	1.79833	0.898392	-1.00124	0.0109343	0.0493233
CCRL2	1.88341	4.17769	1.14936	2.39e-09	7.88e-07
RPL7P10	2.55477	1.05141	-1.28086	0.00891141	0.0431042
GRB14	0.953298	0.183277	-2.3789	0.00481094	0.0288114
AC009084.2	0.671804	0.168338	-1.99668	0.000824125	0.00923307
MTHFD2P1	0.577355	0.0918413	-2.65224	0.00900154	0.0434713
LINC01411	2.37651	0.577359	-2.0413	0.00114433	0.0113716
AL669970.2	1.02325	0.231232	-2.14574	0.000869441	0.00954822
TMEM75	0.476684	0.215203	-1.14734	0.00262829	0.0195292
AL121957.1	1.87748	0.607895	-1.62691	0.000443085	0.00619453
MT-TA	2.74226	10.8237	1.98076	0.0043222	0.0267718
ACP5	796.184	2031.65	1.35148	0.000271698	0.00441911
KLHL41	26.2204	13.0645	-1.00504	0.00170553	0.0147223
TNRC18P2	0.767906	0.2107	-1.86574	0.00544778	0.0310724
ACVR2B-AS1	2.32665	1.13961	-1.02971	0.00354047	0.0235064
CYP2D8P	0.702611	0.336122	-1.06374	0.00938091	0.0445522
LRRC25	5.95944	18.3101	1.61939	3.22e-13	1.05e-09
EIF4BP1	1.09531	0.236698	-2.21021	0.00597199	0.0330746
AP001893.1	1.19442	0.545513	-1.13062	0.0100395	0.0466324
MFNG	4.35302	9.55612	1.13441	1.01e-08	2.34e-06
RPS14P4	3.37851	8.67713	1.36083	0.00327927	0.0224363
RNU6-1294P	4.41387	0.754559	-2.54834	0.00031421	0.00488145
PTPN6	6.25231	17.5645	1.4902	3.9e-13	1.05e-09
GIMAP4	17.186	41.2573	1.26341	2.92e-09	9.03e-07
TRIM29	0.679679	0.11062	-2.61924	0.000140853	0.00286941
AC021231.2	4.18466	1.91765	-1.12577	0.0051493	0.0300716
CSF1R	65.5821	161.708	1.30202	1.57e-07	2.15e-05
NAPSB	0.931999	3.90586	2.06724	4.19e-06	0.000245639
AP001885.1	1.48382	0.720649	-1.04195	0.00927319	0.0442881
IGKV1-16	1.35789	2.94853	1.11863	0.00135865	0.0127995
AL513523.1	1.15473	0.534829	-1.11041	0.00783274	0.0397551
EIF4EP5	0.881432	0.402254	-1.13174	0.00317022	0.0219358
RTP4	3.21626	8.12264	1.33656	4.51e-06	0.000255859
ACAD11	0.478227	0.235056	-1.02469	3.83e-05	0.00117657
AHNAK2	11.3096	4.32771	-1.38586	0.00112374	0.0111943
PILRA	6.0157	14.5858	1.27776	2.48e-10	1.35e-07
DEF6	4.82981	10.4964	1.11985	3.59e-07	3.83e-05
RGS22	3.15463	1.20877	-1.38393	0.0030535	0.0213885
SMIM25	1.45866	3.6961	1.34137	1.09e-05	0.000490873
AC009220.2	0.625574	0.239343	-1.3861	0.00327684	0.022426
BSN	0.784191	0.381384	-1.03996	0.00225638	0.0176736
HMGN2P27	1.46729	0.610605	-1.26484	0.000663535	0.00794358
AC126755.1	2.60429	1.14168	-1.18973	3.23e-06	0.000202812
GAPDHP21	2.88068	1.25412	-1.19973	0.00914956	0.0437838
BNIP3P37	0.702918	0.142209	-2.30534	0.00840529	0.0416753
RPL21P5	2.95877	0.754536	-1.97134	0.00172502	0.0148767
AC012157.1	0.727089	0.315858	-1.20285	0.00247925	0.0187815
CCL5	23.3616	51.9122	1.15194	1.56e-08	3.33e-06
GALNT16	2.40104	0.676086	-1.82838	9.74e-05	0.00222839
AC004691.1	0.766914	0.214161	-1.84037	0.00160324	0.0142364
AC138207.5	12.9088	34.3314	1.41117	7.06e-08	1.09e-05
AC004771.5	1.18166	0.517938	-1.18996	0.00179892	0.0152987
RPL7P60	1.27959	0.620072	-1.04518	0.00714815	0.0373822
CD163	13.1297	46.2753	1.8174	1.07e-08	2.45e-06
SCIMP	1.16249	2.54788	1.13209	4.1e-06	0.000241046
TBXAS1	6.02737	13.5253	1.16607	1.48e-09	5.57e-07
IGHG3	7.27356	15.0039	1.0446	0.000707047	0.00825429
FERMT3	23.1946	54.0886	1.22153	1.88e-08	3.84e-06
KCNQ4	1.08825	0.536945	-1.01916	0.00669415	0.0356137
ALOX5	6.37656	37.0729	2.53952	9.28e-07	7.93e-05
RNU6-216P	5.467	1.68856	-1.69496	0.0100345	0.046618
SEPHS1P4	1.26563	0.616642	-1.03735	8.65e-05	0.00207228
PSMA2P1	0.809201	0.334664	-1.27379	0.00835786	0.0415361
TRBC2	2.43979	20.2501	3.05311	1.04e-05	0.000474449
C1orf162	5.50809	18.3389	1.73528	4.29e-13	1.05e-09
GOLGA2P5	0.630569	0.223284	-1.49778	0.0015511	0.0139149
AC008443.3	0.558542	0.261919	-1.09254	0.00851231	0.0419625
AC005540.1	1.84018	0.914149	-1.00935	0.00593476	0.032888
KIF26A	81.3709	32.985	-1.3027	3.52e-05	0.00111698
AL031283.2	0.510365	0.13459	-1.92295	0.00270188	0.0198883
AL590133.1	1.46737	0.61886	-1.24554	0.00460115	0.0279036
AL109936.2	5.76638	2.63724	-1.12864	0.00758513	0.0388816
AL356432.2	0.525174	0.213501	-1.29855	0.00539125	0.0310724
AL049552.1	1.80667	0.755695	-1.25745	0.00484098	0.0288836
AC110994.1	0.733674	0.194174	-1.91779	0.0106022	0.0483095
CSF2RB	3.09955	6.73097	1.11876	2.79e-06	0.000180951
SLC7A5P1	3.40561	1.64972	-1.0457	7.09e-05	0.00181249
RPS3AP53	0.763913	0.274871	-1.47465	0.00548484	0.0312546
AC011447.6	0.846707	0.371112	-1.19001	0.00570227	0.0321341
ATP5F1AP3	1.94024	0.89562	-1.11528	0.00486552	0.0288836
UCKL1-AS1	2.11384	0.960443	-1.13809	0.000173838	0.00327651
NCF1	1.19262	4.30177	1.8508	2.06e-11	2.1e-08
MS4A7	10.1426	29.1472	1.52293	4.96e-08	8.36e-06
GZMA	11.0758	33.3641	1.59088	5.17e-05	0.00145302
AP001803.1	1.01766	0.267392	-1.92822	0.00656345	0.0352532
MIR99AHG	3.79479	1.07746	-1.81638	0.000118489	0.00251221
AC139099.2	0.816079	0.0993882	-3.03756	0.000542791	0.00696885
APOC1	32.6934	85.8359	1.39258	1.14e-06	9.28e-05
SSX2IP	10.0523	3.40011	-1.56387	3.73e-06	0.000226147
AP001469.2	2.72991	1.21035	-1.17343	0.00119124	0.0116958
AC022893.1	1.87651	0.913579	-1.03845	0.00176004	0.0149916
RAMP3	9.06093	18.4111	1.02284	0.00544778	0.0310724
LINC02014	0.774279	0.288109	-1.42624	0.00148574	0.0135981
NFIX	251.478	88.0049	-1.51478	0.000499155	0.00661373
OSM	1.84359	4.85737	1.39766	2.97e-05	0.000994819
AP001099.1	3.39891	0.677247	-2.32732	0.0034144	0.0230882
CCDC74A	6.62302	2.88245	-1.20019	0.00247304	0.018746
CEP70	13.1299	6.02167	-1.12462	2.08e-07	2.63e-05
CD14	60.8484	232.034	1.93104	9.78e-12	1.09e-08
PRUNE2	12.5797	4.06596	-1.62943	8.65e-05	0.00207228
FCGR2B	1.07899	3.38818	1.65083	8.37e-07	7.3e-05
AK4	14.9867	6.17975	-1.27806	0.00486552	0.0288836
CD300LB	0.911338	1.84397	1.01675	3.73e-06	0.000226147
AC012513.2	0.568827	0.259895	-1.13006	0.00119124	0.0116958
ZC3H11B	1.56022	0.650222	-1.26275	1.7e-05	0.000677422
NPM1P22	0.50148	0.221883	-1.17639	0.00702409	0.0368986
IL2RG	6.46361	17.0701	1.40106	1.06e-07	1.54e-05
HLA-DRB5	68.3449	262.547	1.94167	4.16e-05	0.00124456
LYPLA1P3	2.17228	0.950507	-1.19244	1.79e-06	0.000132336
Z99714.1	1.27108	0.338679	-1.90806	0.00666235	0.0354523
GRIK1	4.42173	0.923565	-2.25932	0.0048443	0.0288836
HSD3B7	9.89808	19.9285	1.00961	0.000109609	0.00239669
AXDND1	0.66663	0.092868	-2.84363	0.00504563	0.029686
FPR3	13.2851	39.02	1.55441	4.64e-09	1.32e-06
DOCK2	2.18878	4.74207	1.11539	4.95e-07	4.88e-05
C1QA	101.69	504.914	2.31185	2.25e-12	3.92e-09
PLEKHG4	18.3943	7.93672	-1.21264	2.79e-06	0.000180951
AC092835.1	2.18908	1.0763	-1.02425	0.000449272	0.00619453
COL9A1	22.6997	3.1821	-2.83463	0.00577144	0.0322898
PSTPIP1	4.49637	11.5995	1.36723	6.27e-06	0.000325292
AC009407.1	0.524399	0.162423	-1.69091	0.00102399	0.0105383
NRK	8.27606	1.80985	-2.19307	0.000376234	0.00550559
ICOS	0.318579	1.03078	1.69402	0.00067827	0.00806998
GPR65	1.40447	4.51035	1.68322	3.59e-10	1.87e-07
IL1B	1.16421	2.3859	1.03517	1.3e-05	0.000555588
MIR573	4.17998	1.81402	-1.20431	0.00756226	0.0388816
CTSS	24.2637	67.2286	1.47028	2.39e-09	7.88e-07
AMOTL1	34.4776	16.4182	-1.07036	6.54e-05	0.00172068
SYDE2	6.116	2.62248	-1.22165	5.98e-06	0.000315841
NCF1B	0.861962	3.30579	1.9393	6.31e-11	5.15e-08
RPL23AP52	0.906794	0.42142	-1.10552	0.00182318	0.0153423
SIGLEC11	0.569774	1.31787	1.20974	7.5e-05	0.00188762
GRM4	0.56046	0.0846495	-2.72704	0.000217721	0.00385961
PPM1E	4.17624	1.91413	-1.12552	0.000499155	0.00661373
ZNF521	25.8154	11.0598	-1.22291	0.00212164	0.0169274
KIAA1257	0.506855	0.125104	-2.01845	0.00187382	0.0156126
BOLA3-AS1	11.7767	5.55989	-1.08281	3.1e-05	0.00102671
AC024592.1	1.16534	0.306639	-1.92614	0.000881924	0.00966428
AC026369.2	2.58431	5.20716	1.01072	0.000598129	0.00743736
LYZ	34.4623	111.163	1.68958	2.89e-07	3.26e-05
LINC01388	0.974763	0.459395	-1.08532	0.00863909	0.0424095
COL9A2	46.6697	16.6202	-1.48955	0.00718407	0.0373822
P2RY13	1.3933	3.04025	1.12568	3.61e-05	0.00114096
DARS-AS1	1.06358	0.480789	-1.14545	7.68e-05	0.00190992
RPL7P49	1.0446	0.43477	-1.26463	0.000746683	0.00860568
AC015923.1	0.613163	0.125975	-2.28313	0.000989482	0.0103063
SIGLEC15	23.688	57.2642	1.27348	0.000535193	0.00688596
CD274	0.905206	1.93488	1.09592	0.000953187	0.0100308
CDKL1	2.14527	0.997563	-1.10468	1.08e-06	8.94e-05
MUC17	1.19337	0.01918	-5.95929	0.0108527	0.049085
COL27A1	58.1781	16.48	-1.81976	0.00127977	0.0122351
AL513175.2	2.42813	0.877902	-1.46772	0.000117818	0.00251221
NCLP1	2.17788	1.0558	-1.04459	8.65e-05	0.00207228
BEST4	1.77226	0.854649	-1.05218	0.000101353	0.00228146
IGF1R	59.4369	22.0949	-1.42765	0.00914956	0.0437838
AC130895.1	1.81154	0.552417	-1.71339	0.00894347	0.0432164
SLA2	0.809516	1.91617	1.24309	0.000325877	0.00498522
AC109454.1	2.45658	1.08759	-1.17552	0.0029684	0.0210518
FOXJ1	2.94166	0.96112	-1.61384	3.7e-05	0.0011496
AL109806.1	0.623693	0.151116	-2.04518	0.00470509	0.0283621
CD40LG	0.273677	0.636492	1.21767	0.000536962	0.00690509
TDGP1	0.767607	0.336489	-1.18981	9.86e-05	0.00225183
SNAP91	1.62411	0.279974	-2.53629	0.00386889	0.0249088
AL590627.1	0.58328	0.26544	-1.1358	0.00800592	0.040295
FGF11	1.19172	0.407263	-1.54901	0.00139743	0.0130914
NKX3-2	11.0265	4.3591	-1.33887	0.000862584	0.00948145
IGLV2-14	12.6277	41.6636	1.7222	0.00100352	0.010417
ZNF774	1.96732	0.789439	-1.31733	0.00486552	0.0288836
HK2P1	0.571183	0.178415	-1.67872	3.09e-05	0.00102671
AC113382.2	0.726719	0.0908454	-2.99991	0.001398	0.0130914
WNT11	15.8018	4.49542	-1.81356	0.000325877	0.00498522
AL512326.1	0.880449	0.266115	-1.72619	0.00357936	0.0237259
ICA1L	2.88243	1.43554	-1.00569	4.52e-05	0.0013153
KIF12	1.53806	0.195022	-2.9794	0.000262961	0.00434348
AP000721.2	0.843976	0.173082	-2.28575	9.2e-05	0.00217694
FGFR2	41.9975	18.8665	-1.15448	0.000325877	0.00498522
IGKV3-15	3.5541	28.96	3.02651	0.000702474	0.00823371
PF4	2.0113	7.66177	1.92955	0.000915965	0.00987329
AP001429.1	1.74525	0.701094	-1.31576	6.15e-05	0.00165367
PHYHIP	1.08108	0.336464	-1.68395	0.00218807	0.0172826
C9orf135	1.21148	0.278323	-2.12194	0.00468873	0.0283621
CYP2S1	1.68674	3.79934	1.17151	5.22e-07	5.08e-05
PDK1	9.98301	3.68614	-1.43736	2.53e-06	0.000169065
ADAMTS17	5.92518	2.68151	-1.14381	0.0109921	0.0493233
MPEG1	14.2158	43.5079	1.61379	1.05e-09	4.19e-07
AL355615.1	1.0054	0.465846	-1.10984	0.00198167	0.0162721
AL513366.1	1.74083	0.480592	-1.85689	0.00260741	0.0195045
SLAMF8	5.32398	18.2599	1.7781	1.59e-10	9.23e-08
AC067904.2	1.7338	0.643425	-1.43009	1.77e-05	0.000691998
TRAV12-3	0.174203	0.53293	1.61318	0.00689181	0.036459
FPR1	2.49709	8.00933	1.68143	6.45e-07	6.06e-05
IRF5	2.87864	6.37051	1.14602	1.66e-08	3.51e-06
SOX17	4.58762	9.40848	1.03622	0.000109609	0.00239669
RN7SKP271	2.31994	1.14964	-1.0129	0.00812483	0.0407843
SLC29A2	10.2368	4.80843	-1.09012	0.00939486	0.0445522
POLHP1	0.543185	0.161632	-1.74873	0.00158672	0.0142084
AC114956.2	3.59643	1.19628	-1.58801	0.00177889	0.0151417
FAAH	11.9097	5.07856	-1.22964	0.000123176	0.00259135
WBP11P1	0.484924	0.200002	-1.27775	0.00601636	0.0332751
AC061965.1	0.613306	0.264264	-1.21463	9e-05	0.00213307
USP2	8.99352	3.58465	-1.32705	8.65e-05	0.00207228
ADAMDEC1	3.39062	8.23403	1.28005	0.000363012	0.00538155
NRBF2P3	0.906512	0.394792	-1.19923	0.00222059	0.0175338
CXCR2P1	0.942129	4.54647	2.27075	2.09e-05	0.000778938
CD300E	0.944177	2.41794	1.35665	4.3e-06	0.000248026
GLI1	14.9101	2.59137	-2.5245	0.000614555	0.00757228
PKP1	17.891	2.58157	-2.79291	0.00172646	0.0148767
AL049830.3	0.983625	0.266369	-1.88468	0.000934079	0.00998771
ATP23	24.7339	11.7661	-1.07185	0.00643797	0.0346505
AC007395.1	0.61333	0.151244	-2.01979	0.00159858	0.0142226
EPHB2	30.5537	15.2438	-1.00313	0.00181612	0.0152987
PNCK	0.909002	0.361783	-1.32916	0.0107104	0.0484863
P2RY6	1.57059	4.78847	1.60826	4.96e-08	8.36e-06
ADA2	6.22721	18.7128	1.58736	1.49e-07	2.04e-05
S1PR4	0.958095	2.36181	1.30165	6.28e-05	0.0016777
IFI44L	12.7111	26.1647	1.04153	0.00472895	0.0283621
AC000078.1	1.5173	0.745136	-1.02593	0.00548484	0.0312546
ALOX5AP	10.0233	26.3109	1.3923	1.38e-08	2.99e-06
AC007336.3	0.73969	0.346036	-1.096	0.00337352	0.0228288
AC108734.3	2.9373	1.40045	-1.0686	0.00867585	0.0424095
CARMIL3	1.36242	0.468947	-1.53868	0.00199424	0.0162721
TYROBP	150.703	549.819	1.86725	1.87e-14	1.53e-10
MYB	1.11039	0.494552	-1.16688	0.0109921	0.0493233
CHDH	2.29024	0.979894	-1.2248	0.000187458	0.00346905
NIM1K	2.36207	1.10317	-1.09839	0.000636018	0.00771618
DPYSL4	23.0638	9.41369	-1.2928	0.00279116	0.0202351
DYRK2	45.1309	22.0281	-1.03477	3.52e-05	0.00111698
SAMD5	17.7473	5.85466	-1.59995	0.00914956	0.0437838
CTSLP2	0.66655	0.162542	-2.0359	0.00630548	0.0343228
RPL22P8	1.54992	0.774468	-1.00091	0.000871839	0.00956597
AC105910.1	1.28112	0.357842	-1.84001	0.00338396	0.0228899
PCDHGB3	1.29549	0.560678	-1.20825	0.00738219	0.0381855
ZNF20	1.45518	0.673793	-1.11082	0.00324054	0.0221962
AL139811.1	0.456007	0.200434	-1.18593	0.000104112	0.00234141
AC015813.7	1.20091	0.535981	-1.16388	0.000875105	0.00959749
CXCR3	1.31889	4.20352	1.67227	1.77e-05	0.000691998
EIF4A2P4	2.52815	0.952076	-1.40893	7.9e-06	0.000390843
AL354714.4	1.19823	0.1191	-3.33066	0.00920417	0.0440065
GPR153	107.822	45.7354	-1.23726	1.19e-05	0.000528319
CD4	42.1051	102.564	1.28446	1.59e-09	5.87e-07
ID2-AS1	1.66801	0.746063	-1.16076	0.00309837	0.021647
IFITM1	136.773	325.965	1.25294	0.000155121	0.00303125
LINC02285	0.38443	0.811544	1.07795	6.34e-06	0.000328154
LINC01684	0.209014	0.425875	1.02683	0.00950168	0.0450239
RTN4R	10.7325	3.14364	-1.77147	0.00822396	0.0409456
RANGRF	17.0872	43.725	1.35554	0.010435	0.0476278
AC092106.1	1.70123	0.697465	-1.28638	0.00148086	0.013589
PYHIN1	0.403443	0.823012	1.02855	0.00569424	0.0321111
IGLVIVOR22-1	0.625412	0.137988	-2.18026	0.00335065	0.0226897
FBN3	1.66923	0.0651646	-4.67895	0.00296368	0.0210305
NR5A1	1.00383	0.237728	-2.07813	0.00233708	0.018097
BMPR1AP1	0.707968	0.299469	-1.24128	0.0031797	0.021989
AP002353.1	0.573205	0.238841	-1.263	0.000190218	0.0035042
SPDYE16	0.591788	0.254938	-1.21494	0.00953527	0.0451655
RPL26P29	2.57453	0.789909	-1.70455	0.00300336	0.0212504
AC021224.1	16.098	6.94461	-1.21292	0.000658169	0.00788706
AC008147.4	0.705935	0.324876	-1.11965	0.000695796	0.00822904
COX6CP14	1.03456	0.302923	-1.77199	0.000388297	0.00564327
SIGLEC12	0.850566	2.06474	1.27947	0.00601636	0.0332751
SIGLEC1	4.31779	13.8118	1.67753	7.48e-08	1.14e-05
AP000253.1	1.25162	0.412239	-1.60224	0.00562592	0.0317477
IL10RA	4.48598	13.1885	1.55579	7.36e-10	3.33e-07
BIRC3	3.88177	9.34906	1.26811	0.00287625	0.0205653
AL022324.2	1.44813	0.680596	-1.08932	8.49e-06	0.000411674
PSMD8P1	2.05343	0.982099	-1.06409	0.00199424	0.0162721
NCKAP1L	6.63384	15.4864	1.22309	2.55e-09	8.21e-07
AC093155.1	0.791655	0.36826	-1.10415	0.000947878	0.0100308
NCF1C	2.00709	8.67095	2.11109	3.63e-11	3.29e-08
SUPT16HP1	2.43346	1.19871	-1.02153	5.58e-08	9.16e-06
PCDH9	4.09269	1.90439	-1.10372	0.00609143	0.0334556
GUSBP9	0.814282	0.392716	-1.05204	0.00804446	0.0404603
ENHO	48.0474	19.3924	-1.30897	0.000481987	0.00648111
FAM86HP	4.22687	2.00898	-1.07313	9e-05	0.00213307
RORA	6.3134	1.91777	-1.71899	2.29e-06	0.000157137
USH1C	1.91871	0.216752	-3.14602	0.00442579	0.0272732
AC011921.3	5.56128	2.43945	-1.18886	0.000704611	0.00823371
CXCL10	9.75662	57.4307	2.55737	6.45e-07	6.06e-05
GZMH	1.03908	5.61056	2.43284	0.000229976	0.00400141
TCP11	1.31515	0.34626	-1.9253	0.00539807	0.0310724
SOWAHD	1.02603	2.26214	1.14062	1.93e-05	0.000730741
MKX	7.32704	3.03676	-1.2707	0.0101659	0.0468103
CSDC2	14.1064	3.22627	-2.12841	0.00199424	0.0162721
PLEK	10.5537	28.6303	1.43979	5.84e-11	4.92e-08
AL590764.1	0.816967	1.8092	1.147	2.31e-06	0.000157406
TNFSF13B	3.7921	11.6473	1.61893	3.68e-08	6.48e-06
AC131159.1	2.19599	0.980468	-1.16333	0.00752922	0.0388475
AL360270.2	0.769734	0.277856	-1.47002	0.00472895	0.0283621
C3orf70	11.2968	4.51241	-1.32395	0.00165257	0.0145058
GRAMD2A	2.5336	0.952716	-1.41107	0.00136498	0.0127995
SLC37A2	33.4458	81.2819	1.28111	0.000105405	0.00234249
SOX9	114.304	41.6683	-1.45586	0.000499155	0.00661373
ZSWIM5	7.72901	3.06276	-1.33545	0.00176004	0.0149916
HAVCR2	10.6325	21.3786	1.00768	9.1e-10	3.9e-07
PRKAG2-AS1	6.87514	2.53749	-1.43799	0.00718407	0.0373822
AL731556.1	0.661835	0.240667	-1.45943	0.000155121	0.00303125
LILRB5	1.70275	4.94885	1.53922	1.98e-06	0.000141872
GPBAR1	0.442226	1.40024	1.66282	2.93e-06	0.000187474
AC074117.2	2.14352	0.459103	-2.22309	0.00445233	0.0272806
AL359715.2	1.41817	0.63075	-1.16889	0.00246076	0.018746
AHCTF1P1	0.773654	0.379502	-1.02758	2.2e-07	2.71e-05
HCST	6.47768	25.0568	1.95165	2.55e-09	8.21e-07
KIF1A	6.30335	0.189705	-5.05429	0.00773683	0.0395737
IGKC	24.693	110.475	2.16154	2.92e-05	0.00099424
HAUS6P1	0.596742	0.192569	-1.63173	6.45e-05	0.00172068
IGHG2	9.97487	24.5882	1.3016	5.68e-05	0.00155355
RNA5SP179	1.29727	0.250858	-2.37053	0.00476495	0.028564
KCTD9P2	0.654381	0.226388	-1.53133	9.03e-06	0.000430091
AL355922.1	0.261428	0.709928	1.44126	0.00130267	0.0124346
TNFSF14	0.279636	0.563769	1.01155	0.00486552	0.0288836
NECAB1	6.07878	2.85441	-1.09059	6.03e-05	0.00162339
PDPN	59.861	19.7804	-1.59755	0.00699068	0.0367436
OSCAR	18.6318	47.3906	1.34683	5.56e-05	0.00152319
AL138885.1	0.526199	0.075055	-2.80959	0.00464209	0.0281101
RPL7P15	4.85821	2.19344	-1.14723	0.00446158	0.0272806
CCL8	1.80318	9.82554	2.44599	3.3e-08	5.94e-06
IGHV3-23	7.79715	25.324	1.69949	0.000459004	0.00631802
EIF5A2P1	1.24739	0.291962	-2.09506	0.00229125	0.0179295
BNIP3P1	4.72476	1.70305	-1.47212	1.7e-05	0.000677422
NME9	0.793104	0.234308	-1.7591	0.00753705	0.0388633
PFN1P8	1.86294	0.877666	-1.08584	0.00370968	0.024352
AL442125.1	2.06734	0.949208	-1.12298	0.000953187	0.0100308
AC107294.3	3.44576	1.61603	-1.09237	0.00387741	0.0249506
AC011939.1	1.42769	0.600987	-1.24828	0.00446604	0.0272806
SLC35E3	9.77949	3.34309	-1.54858	3.99e-05	0.00121607
PRSS50	6.59621	1.29824	-2.34508	0.00421631	0.0262804
BUB3P1	0.494001	0.177852	-1.47384	0.000111589	0.00243562
TMEM47	58.4297	27.833	-1.06991	0.0040962	0.0257949
ANGPTL7	4.2943	0.277005	-3.95444	9.49e-05	0.00220438
ADCY1	5.34828	1.87741	-1.51033	0.00914956	0.0437838
SPI1	47.2873	142.089	1.58726	7.97e-11	5.91e-08
SDHCP3	1.19522	0.546386	-1.12929	0.00376683	0.0245296
AC008752.1	0.97479	0.193652	-2.33162	0.00979163	0.0458644
TM4SF19	11.8749	24.632	1.05262	0.0109921	0.0493233
UBE3AP2	0.607499	0.214949	-1.49889	4.73e-06	0.000266409
TMEM150B	2.10935	5.68789	1.4311	6.66e-08	1.05e-05
IL17RB	8.39153	3.69137	-1.18478	0.000187458	0.00346905
NPM1P40	0.998125	0.416472	-1.261	0.00553133	0.0315049
DCDC2B	1.31047	0.496075	-1.40145	0.0040962	0.0257949
ADPRHL1	10.885	4.69561	-1.21296	0.00136498	0.0127995
HSP90AA4P	3.7272	1.75033	-1.09046	0.000985272	0.0102668
PARD6G-AS1	3.50892	1.45177	-1.27321	0.00680194	0.0360226
RSAD2	7.39316	28.7076	1.95717	0.00397917	0.0253254
IGHV5-51	3.53932	8.95855	1.33979	0.00283394	0.0205247
RN7SKP163	1.26275	0.538747	-1.2289	0.00283446	0.0205247
UBE2V2P3	1.49249	0.736072	-1.0198	0.00540034	0.0310724
GTF2IP1	4.98713	2.40854	-1.05005	1.33e-06	0.000102899
RASEF	0.990674	0.457275	-1.11535	0.00523151	0.030508
APOBEC3A	0.438403	1.27695	1.54238	6.97e-05	0.00179827
LINC01857	1.22148	3.69987	1.59884	0.00103246	0.0106092
GIMAP2	5.53459	14.1535	1.35461	2.14e-10	1.19e-07
ZBTB40-IT1	1.01033	0.451897	-1.16077	0.00525062	0.0305888
NBPF13P	0.565494	0.158313	-1.83673	0.00175195	0.0149916
CD3E	1.42125	8.35459	2.55541	2.59e-07	3e-05
AL845552.2	0.65351	0.16162	-2.0156	0.00167311	0.0146703
HBB	142.992	303.118	1.08394	0.00939486	0.0445522
GAPT	0.589541	1.3321	1.17603	0.00172646	0.0148767
HNRNPA1P43	0.59809	0.240543	-1.31407	0.00112684	0.0112097
AP000785.1	0.598894	0.13904	-2.1068	0.00599109	0.0331578
SNCG	6.79361	15.2543	1.16696	1.26e-06	9.94e-05
HLA-DMA	28.3035	81.8589	1.53216	1.57e-12	3.49e-09
USH1G	0.71775	0.0974049	-2.88141	0.00134878	0.0127601
GABPAP	0.779104	0.348355	-1.16126	8.16e-06	0.000401877
AC011442.1	1.45049	0.614232	-1.23969	0.00173786	0.0149696
TMTC2	40.9707	19.0168	-1.10732	2.73e-05	0.00093662
THAP5P1	3.11648	1.10379	-1.49745	0.000482905	0.00648988
BEND5	14.4274	5.34835	-1.43165	3.24e-05	0.0010498
RAB26	1.84018	0.824302	-1.1586	0.000754044	0.00860568
SIGLEC7	1.88787	5.39052	1.51367	8.32e-09	2.05e-06
FCER2	0.751232	1.88735	1.32903	0.0108009	0.048878
AC026412.2	2.05408	0.539772	-1.92807	0.00346768	0.0232695
AL606490.2	1.02834	0.357292	-1.52514	0.000100004	0.00228146
AL049637.1	1.2188	0.457674	-1.41306	0.00301781	0.0213218
C3orf49	0.991542	0.385964	-1.36121	0.00432958	0.0267718
SINHCAFP2	1.03642	0.395947	-1.38823	0.00642744	0.0346505
CLDN18	1.05569	0.392955	-1.42576	0.00500562	0.0294719
MNDA	4.92425	12.3441	1.32585	3.05e-07	3.41e-05
AC018755.4	0.994525	2.06803	1.05618	4.79e-05	0.00137157
AC098613.1	0.591754	1.6688	1.49574	1.63e-06	0.000122972
HSPA4L	6.44941	2.62504	-1.29683	0.00262775	0.0195292
AP003170.3	2.36266	1.03179	-1.19526	0.00307157	0.0215027
AC013394.1	0.898935	0.346991	-1.37332	0.00270834	0.0198883
RNU6-106P	3.522	0.53575	-2.71676	0.00354474	0.0235283
AC091887.1	1.2788	0.513104	-1.31747	0.00774975	0.0395737
CDKN2B-AS1	1.90736	0.94807	-1.00851	0.000460339	0.00632694
EIF4BP2	0.590277	0.233855	-1.33578	0.00061652	0.00759267
HSPB8	41.0544	11.6011	-1.82328	0.000659	0.00789315
EDN2	2.6652	0.161734	-4.04254	0.00119308	0.0116958
GZMK	2.50426	6.11864	1.28883	8.06e-05	0.00197363
TCF23	1.11537	0.450243	-1.30874	0.0109378	0.0493233
MNS1	21.1057	9.1158	-1.21119	2.45e-07	2.91e-05
CRYZP1	0.988217	0.341678	-1.53219	0.000535106	0.00688596
CXCL11	2.53093	9.47653	1.90469	0.000475857	0.00646986
MRPL35P3	1.70033	0.523378	-1.69989	0.00230771	0.0180216
GGTA1P	2.79456	7.27025	1.37938	1.33e-06	0.000102899
DLEU2L	0.69208	0.274342	-1.33496	0.000138293	0.00282195
LGALS3BP	314.292	635.955	1.01682	7.68e-05	0.00190992
AC093591.2	0.797871	0.128842	-2.63055	0.010396	0.0476278
AL731577.2	8.0893	3.77885	-1.09807	5.71e-06	0.000306047
EIF1AX-AS1	1.39334	0.379003	-1.87827	0.0046957	0.0283621
CACNG4	15.207	1.89523	-3.00429	0.00433947	0.0267718
AC005014.1	0.690234	0.311788	-1.14652	6.03e-05	0.00162339
AL021920.2	2.75968	0.591832	-2.22124	0.00770189	0.0394304
WASF4P	2.68799	1.1852	-1.18139	1.24e-05	0.000540745
TLR1	2.38657	4.96382	1.05651	3.23e-06	0.000202812
C12orf77	1.10937	0.300755	-1.88308	0.00554264	0.0315546
HLA-DRB6	9.6103	24.0152	1.3213	0.00101834	0.0104907
AP005202.1	1.74278	0.220599	-2.98189	0.00437583	0.0269858
GRIK4	3.0728	1.51016	-1.02485	0.0101659	0.0468103
NELL1	2.02674	0.341796	-2.56795	0.000894552	0.00968906
SUCNR1	3.92371	9.08642	1.21149	6.57e-06	0.000334383
GBP1P1	0.949701	2.90577	1.61337	0.00238613	0.0184002
TRGC2	0.27105	1.32088	2.28486	6.62e-05	0.00173916
CIITA	2.21249	4.4645	1.01283	8.66e-06	0.00041738
DNA2	7.62521	3.73762	-1.02866	9.06e-06	0.000430091
AC068473.3	0.734023	0.0872564	-3.07249	0.000242427	0.00411081
DLK1	13.6794	0.117106	-6.86804	0.00633312	0.0344502
MLNR	0.587903	0.13554	-2.11686	0.00925621	0.0442294
RPL7P4	0.731077	0.361112	-1.01758	0.00793095	0.0401991
HSD17B13	1.10604	0.53899	-1.03707	0.00268427	0.0198883
AL355075.2	2.7243	1.17944	-1.20778	0.00283599	0.0205296
NLRP3	1.21474	2.59881	1.0972	1.03e-06	8.55e-05
ACSBG1	0.754429	0.265579	-1.50625	0.00779301	0.0395737
NFAM1	3.7635	8.63594	1.19828	2.74e-07	3.11e-05
TRAV2	0.15869	0.831797	2.39002	0.000186752	0.00346905
TRPC2	0.358406	0.802397	1.16272	5.86e-06	0.000313433
SASH3	5.04808	14.906	1.56209	4.07e-09	1.2e-06
BTG3-AS1	3.49261	1.59858	-1.12751	6.54e-05	0.00172068
ENPP7P4	2.17673	0.464141	-2.22953	0.0029147	0.020822
KIAA1958	4.39294	1.83756	-1.2574	0.000636018	0.00771618
AL355877.2	1.88342	0.879611	-1.09842	0.000110044	0.00240405
OCLM	2.9458	1.2574	-1.22821	0.00131466	0.0125093
AC011270.1	0.821633	0.112887	-2.86361	0.00924374	0.0441784
AC093012.1	1.14303	0.344602	-1.72986	0.00210243	0.0169274
PSMB9	17.878	41.7236	1.22268	7.94e-07	6.98e-05
RAP1GAP	4.80071	2.00077	-1.2627	0.000404022	0.0057928
PMAIP1	48.6328	24.0798	-1.01411	0.00822396	0.0409456
CLCN5	11.9404	5.36969	-1.15293	2.97e-05	0.000994819
ANK2	6.24612	1.53049	-2.02896	7.68e-05	0.00190992
ATP5MC1P7	1.30996	0.271668	-2.26961	0.00474111	0.0284281
RCC2P6	1.89386	0.892937	-1.0847	8.32e-05	0.00202326
PRKCA	26.5906	13.2068	-1.00964	0.000728943	0.00842939
IGHV1-46	1.1988	4.02244	1.74649	0.0109405	0.0493233
PCDHGA9	2.94688	1.10912	-1.40977	0.00108755	0.0109408
SLC16A12	0.656353	0.2177	-1.59213	0.00275553	0.0201924
AC090607.1	0.638075	0.288688	-1.14422	0.00577217	0.0322898
AL133371.2	2.81868	7.27761	1.36845	2.5e-06	0.000169065
AC019178.1	0.519518	0.228363	-1.18585	0.00349219	0.0234147
SNCB	2.17906	0.260676	-3.06337	0.00520945	0.0304011
WAS	9.39946	30.8034	1.71244	1.22e-15	2.99e-11
AC091812.1	0.503444	0.191128	-1.39729	0.00833062	0.0414092
RASGEF1A	3.77569	1.2438	-1.60199	0.00270834	0.0198883
AL365440.1	3.87288	1.74623	-1.14916	0.000499155	0.00661373
IFIH1	10.4974	24.949	1.24895	0.00433957	0.0267718
TTC3-AS1	0.929056	0.404214	-1.20065	0.00148499	0.0135981
HLA-DQA1	11.6252	38.9805	1.7455	1.4e-07	1.98e-05
NTN3	3.24337	1.5196	-1.09381	0.000173838	0.00327651
CLEC3A	8.52206	0.405381	-4.39385	0.00974611	0.0456862
IGHG1	13.7751	119.02	3.11107	0.00145533	0.0133799
IGKV3-20	7.47831	29.7217	1.99073	0.000548624	0.00703655
RNU6-19P	6.68926	1.15754	-2.53079	0.00303225	0.0213885
XRCC6P1	1.5265	0.596239	-1.35627	1.24e-05	0.000540745
AC022494.1	1.82145	0.44739	-2.02548	0.00838273	0.0416428
AC092447.2	2.26122	1.01852	-1.15062	0.00225638	0.0176736
HSP90AA5P	1.58398	0.600259	-1.3999	0.000162677	0.00313876
CASTOR2	19.8478	8.41023	-1.23876	2.74e-07	3.11e-05
Z98885.1	1.28875	0.456577	-1.49704	0.00819948	0.0409456
IGFBP5	492.359	223.635	-1.13857	0.00990291	0.0460854
LTB	1.99066	8.97188	2.17216	7.54e-07	6.75e-05
BASP1P1	0.591494	0.190943	-1.63122	0.0036559	0.0240442
PDZRN3	26.1119	10.3039	-1.34151	0.00718407	0.0373822
SQOR	8.86574	18.9216	1.09372	2.89e-08	5.48e-06
AC141557.2	6.09478	1.58679	-1.94146	0.00170025	0.0147223
JAML	1.06882	2.28915	1.09879	2.11e-05	0.000779113
TDRD12	0.862785	0.135813	-2.66738	0.00264578	0.0196353
TM4SF1	21.8303	49.359	1.17698	7.09e-05	0.00181249
AC243547.1	0.990648	0.266838	-1.89241	0.00259513	0.0194365
IFI27	34.1473	93.442	1.4523	4.72e-05	0.00135153
AC005086.4	0.953907	0.341745	-1.48093	0.00273518	0.0200733
AP003115.1	1.17549	0.202901	-2.53442	0.00832622	0.0413957
NPC2	117.548	249.722	1.08707	9.45e-09	2.24e-06
AL356423.1	0.942125	0.174515	-2.43256	0.00572334	0.0322454
MKI67	55.5824	27.4242	-1.01918	2.59e-07	3e-05
POU4F1	1.07446	0.332227	-1.69337	0.00864217	0.0424095
PDE1B	1.11097	2.46138	1.14765	9.43e-08	1.39e-05
DDN	11.1016	3.85319	-1.52664	1.55e-05	0.000635842
RN7SL382P	1.47096	0.454296	-1.69506	0.000852665	0.00945746
CALHM6	7.99692	20.6614	1.36942	2.08e-09	7.17e-07
PTP4A1P3	0.648448	0.23701	-1.45204	0.00230176	0.0180061
AC127496.5	1.17377	0.463063	-1.34187	0.00468981	0.0283621
HNRNPRP1	1.10058	0.518356	-1.08625	4.72e-05	0.00135153
IRX5	46.1603	21.5959	-1.0959	0.00914956	0.0437838
AC112247.1	2.17082	0.999395	-1.11911	6.81e-05	0.00176123
PSMB10	19.4844	39.5073	1.0198	3.07e-08	5.74e-06
SIRPB2	0.978474	2.32069	1.24595	3.91e-06	0.000233178
PRELID1P3	0.998187	0.28663	-1.80012	9.41e-05	0.00218931
CFAP43	0.5045	0.201429	-1.32458	0.0057616	0.0322602
GNRHR2P1	1.92165	0.844911	-1.18547	0.00351453	0.0235064
CYP24A1	5.26171	1.00272	-2.39162	0.00363539	0.0239911
APOC4-APOC2	0.266468	0.604299	1.1813	0.0015212	0.0137782
AC005514.1	1.16508	0.394378	-1.56278	0.00287238	0.0205653
GBP4	4.47736	13.483	1.59042	3.1e-05	0.00102671
ARL11	1.31525	3.52096	1.42063	1.59e-10	9.23e-08
AC015819.1	0.532469	1.41538	1.41043	6.05e-07	5.82e-05
IGLV1-40	7.80676	25.5083	1.70817	0.00660761	0.0352532
RPL6P24	0.556843	0.244197	-1.18922	0.000307107	0.0048218
BX842568.4	1.08224	0.335692	-1.6888	0.00587412	0.0328076
ADAMTS18	26.6513	5.99826	-2.15159	0.00687377	0.0363715
TCEAL2	7.20408	2.19255	-1.7162	0.00433642	0.0267718
AC021945.1	1.09755	0.440151	-1.31821	0.0074334	0.0383889
TMEM179	14.6234	4.29048	-1.76907	0.00892176	0.0431286
PIK3AP1	7.50546	17.6483	1.23352	6.86e-09	1.71e-06
DDX43P3	0.403182	1.40743	1.80356	0.00995063	0.0462899
DOK7	1.2756	0.610548	-1.06299	0.00333787	0.0226095
SPDYE20P	1.0608	0.265211	-1.99994	0.00641815	0.0346505
BVES	14.3626	6.39698	-1.16685	0.00397917	0.0253254
DUSP5P2	0.499463	0.153987	-1.69757	0.00311256	0.0217275
AL590639.1	1.782	0.329501	-2.43514	0.0027521	0.0201854
LCK	1.20449	3.71088	1.62335	2.4e-05	0.000850994
AL121992.1	0.53924	0.264662	-1.02677	0.00337258	0.0228288
AL162632.1	0.607998	0.176641	-1.78325	0.00208554	0.0167984
LILRA6	1.1136	2.57972	1.21198	6.88e-06	0.00034736
MS4A6A	8.26772	25.4966	1.62474	1.71e-10	9.72e-08
AC006480.1	2.54455	0.552454	-2.20349	0.000806629	0.00904549
AC211433.1	1.69393	0.635028	-1.41549	0.000243326	0.00411081
AC104771.1	0.609478	0.257662	-1.24209	0.00771201	0.039474
ANKRD22	0.572337	3.76688	2.71843	1.18e-05	0.000527557
AL355994.2	2.32434	0.644925	-1.84962	0.00124994	0.0120775
LINC02093	2.16198	0.659019	-1.71396	0.000915115	0.00987329
AP000753.3	1.31097	0.541976	-1.27433	0.00862197	0.0424095
SLC26A10	1.22078	0.495536	-1.30073	0.00187382	0.0156126
RPS4XP10	0.48545	0.173091	-1.48779	0.00333732	0.0226095
AL021997.2	2.5608	0.998124	-1.35931	0.000238763	0.00408739
MLXIPL	0.722936	0.186065	-1.95806	0.00200359	0.0163374
BX284668.2	1.95413	0.303449	-2.687	0.0074334	0.0383889
AC003988.1	1.4964	0.687617	-1.12181	0.00246133	0.018746
AC073349.2	1.26348	0.537791	-1.23228	0.000475766	0.00646986
LINC01871	0.52328	2.32646	2.15248	0.00129947	0.0124089
PCED1B-AS1	1.48101	4.87991	1.72027	4.99e-11	4.36e-08
HSPA8P11	0.874118	0.356877	-1.2924	0.00301074	0.021281
AC073136.2	0.847058	0.406642	-1.0587	0.00157499	0.0141189
C1QTNF3	75.0816	25.9467	-1.53291	0.00354047	0.0235064
GRK6P1	0.598985	0.273739	-1.12972	0.00987235	0.0460854
AP001350.1	0.473964	0.215187	-1.13918	0.00310112	0.02166
HSPE1P25	1.45389	0.604841	-1.26529	0.00941668	0.0446471
DNAH10	3.26771	1.48637	-1.13648	0.000862584	0.00948145
GPR174	0.252793	0.783921	1.63275	0.000376559	0.00550559
AC127164.1	0.536386	0.213419	-1.32959	0.00287625	0.0205653
AC108865.1	1.20436	0.323913	-1.89459	0.00927395	0.0442881
VENTX	0.812127	1.765	1.11989	5.34e-05	0.00147871
BVES-AS1	1.39494	0.625453	-1.15723	0.00268389	0.0198883
PSMD10P1	2.30287	0.841115	-1.45306	6.57e-05	0.00172743
AC004771.2	0.600195	0.235328	-1.35076	0.0089698	0.0433265
ASCL5	0.466296	0.220432	-1.08091	0.00127282	0.0122351
TNFSF10	11.0535	28.9765	1.39039	2.45e-07	2.91e-05
LILRB2	2.44864	8.4805	1.79217	1.88e-12	3.83e-09
MASP2	1.80832	0.87031	-1.05505	7.09e-05	0.00181249
RPL21P67	0.666612	0.211403	-1.65685	0.00847403	0.0417906
AC104297.1	1.83108	0.85052	-1.10628	0.00779301	0.0395737
ECSCR	6.10565	12.6079	1.04612	1.54e-06	0.00011782
F10	2.27159	0.933294	-1.2833	0.000920381	0.00987329
CXorf21	2.03509	5.70011	1.4859	5.65e-09	1.48e-06
XAGE5	1.30645	3.26038	1.3194	0.00795202	0.040295
RPS24P16	1.22575	0.518738	-1.24058	0.0109644	0.0493233
AC233968.1	0.575914	0.201406	-1.51575	0.00393194	0.0252815
AC005921.3	0.971317	0.426419	-1.18767	0.00063798	0.00772847
PAX1	2.57197	0.372725	-2.78669	0.00629142	0.0342539
AC025165.1	1.91668	0.679195	-1.49671	0.00247304	0.018746
AC108022.1	1.64798	0.823934	-1.00009	0.00616649	0.0338147
INTS4P2	1.55605	0.683516	-1.18684	0.000542525	0.00696885
OAS2	20.6509	42.337	1.03571	0.00108755	0.0109408
AC004987.1	0.825835	0.370608	-1.15596	0.000247413	0.00417409
AL161670.2	0.760357	0.305556	-1.31524	0.00150717	0.0136621
DRAIC	0.721655	0.151911	-2.24809	0.00444545	0.0272806
AC005906.1	0.571005	0.257919	-1.14658	0.00395472	0.0253254
NEUROG2	0.655442	0.102645	-2.67481	0.000242589	0.00411081
Z99127.1	1.45026	0.356489	-2.02438	0.00248876	0.0188418
AC015799.1	1.83776	0.863928	-1.08897	0.00145533	0.0133799
MAST1	1.73966	0.631065	-1.46295	0.000953187	0.0100308
AC092484.1	6.83836	18.4663	1.43317	0.000484947	0.00651374
CACNA1B	2.94911	0.483585	-2.60844	0.000246958	0.00416929
SNX6P1	0.557387	0.17021	-1.71136	0.00555956	0.0316288
BHLHE41	35.7493	15.3692	-1.21787	0.0030535	0.0213885
HSP90AA6P	4.48764	1.9548	-1.19894	0.000516885	0.00673907
AC004921.1	4.48681	14.0991	1.65184	1.22e-05	0.000540745
AC027612.3	3.24593	0.8802	-1.88273	5.34e-05	0.00147871
AL592293.2	2.51754	0.908332	-1.47073	1.83e-05	0.000708267
AC138409.1	1.86428	0.557895	-1.74055	0.00867585	0.0424095
BARX1-DT	1.17264	0.303956	-1.94783	0.00726458	0.037761
RPL22P17	0.654654	0.126144	-2.37566	0.00296548	0.0210372
AC104667.2	0.696935	0.258641	-1.43007	0.0104241	0.0476278
AC241584.1	1.30454	0.628515	-1.05353	0.00112711	0.0112097
SLC22A18AS	1.3009	2.85833	1.13566	3.27e-08	5.91e-06
AFF2	3.4698	1.62471	-1.09467	0.000636018	0.00771618
MBP	1.2938	2.59084	1.00181	1.55e-05	0.000635842
LINC01632	0.69254	0.0767912	-3.17288	0.00101066	0.0104867
OSTN	18.0192	1.47092	-3.61474	0.0107442	0.0486304
HLA-DQB2	2.57807	6.81667	1.40277	0.00199424	0.0162721
GOLGA2P8	0.997389	0.383073	-1.38054	0.00857736	0.0422747
KAT6B	10.1453	4.94247	-1.03752	5.65e-09	1.48e-06
AC090181.3	1.23675	0.422611	-1.54915	9e-05	0.00213307
LILRA1	0.364625	1.17398	1.68693	1.13e-07	1.62e-05
MYC	200.723	93.1312	-1.10787	0.000271698	0.00441911
POM121B	1.88699	0.848532	-1.15305	6.54e-05	0.00172068
CSPG4P13	3.85169	1.57043	-1.29434	0.000953187	0.0100308
AC006210.2	0.958447	0.368285	-1.37988	0.000226536	0.00394438
AC022113.1	0.613642	0.269644	-1.18634	0.0108527	0.049085
LINC02408	1.19795	0.375709	-1.67288	0.000283164	0.00455409
ITGB2-AS1	1.44139	3.12707	1.11735	0.000953187	0.0100308
LY96	21.6726	45.4921	1.06974	4.96e-09	1.36e-06
SAMSN1	2.47672	6.14962	1.31206	3.22e-07	3.55e-05
XCL2	1.02133	3.15859	1.62883	0.00260951	0.0195142
DBNDD1	6.27717	0.894506	-2.81095	0.00145533	0.0133799
LILRA5	0.869244	2.09091	1.2663	2.21e-06	0.000152925
FUT7	0.215931	0.722977	1.74338	8.79e-08	1.31e-05
ABTB2	7.41923	2.63552	-1.49318	0.000681026	0.00806998
SHANK2	0.5891	0.128968	-2.1915	0.000779936	0.00880255
GPSM2	38.7332	18.014	-1.10445	1.49e-05	0.000619737
ARHGAP9	3.76379	8.80981	1.22692	5.15e-10	2.47e-07
LPAR5	4.06668	10.1845	1.32445	1.01e-08	2.34e-06
AC073136.1	2.30733	1.06092	-1.12091	2.53e-06	0.000169065
CYP51A1	6.52945	3.10111	-1.07418	2.62e-05	0.000908873
CBX1P2	1.04631	0.505678	-1.04902	0.00298018	0.0211169
ITGAX	6.7991	14.1922	1.06168	2.18e-06	0.000151715
GSDMA	1.17101	2.35154	1.00586	0.00107605	0.0109195
AL117328.1	1.03112	2.0766	1.01001	0.000445939	0.00619453
AC124312.4	3.10684	0.930624	-1.73918	0.00102628	0.0105546
AL592437.2	0.795375	0.103649	-2.93993	0.000360858	0.00538155
LINC01819	0.759126	4.50841	2.57021	0.00238789	0.0184002
TRBC1	0.0905727	0.670318	2.8877	3.36e-06	0.000209872
COL24A1	33.5969	16.7264	-1.0062	0.00108755	0.0109408
AC005479.2	0.4958	1.20273	1.27848	0.000252239	0.00421277
AC083904.1	3.28465	1.49227	-1.13823	0.000364742	0.00539411
RPL7P46	1.46551	0.636474	-1.20323	0.00356945	0.0236666
CD69	0.518967	1.46406	1.49626	0.000460339	0.00632694
AC011447.4	1.40646	0.512661	-1.456	0.00333587	0.0226095
GIMAP5	0.452012	1.00051	1.14631	4.34e-05	0.00127708
AL357134.1	2.98133	1.24648	-1.25809	0.00719949	0.0374545
CFI	11.6217	24.7648	1.09147	2.97e-05	0.000994819
TLR8	0.567162	1.85818	1.71206	1.07e-08	2.45e-06
AL353804.1	4.99519	2.4514	-1.02693	0.00296368	0.0210305
CD247	0.707765	1.98536	1.48806	0.000834183	0.00926929
SIRPG	0.887517	2.49575	1.49163	0.000278208	0.00451785
AC068538.1	0.505435	0.20773	-1.28281	0.00182873	0.0153837
ETF1P2	1.37763	0.431859	-1.67355	2.08e-07	2.63e-05
LILRA2	0.525665	1.10835	1.0762	6.57e-06	0.000334383
GPR34	8.22393	19.3532	1.23467	3.91e-06	0.000233178
RN7SL449P	0.723336	0.261197	-1.46953	0.00944063	0.0447519
LRIG3	33.7864	10.6995	-1.6589	4.16e-05	0.00124456
HNRNPA1P5	1.41266	0.443629	-1.67099	0.0092701	0.0442871
CACNA1G	7.83185	1.8001	-2.12128	0.000433694	0.00608965
CARD11	1.44923	3.27959	1.17823	4e-07	4.16e-05
AP000688.1	1.71595	0.767948	-1.15993	0.00844723	0.0416753
SETP20	2.05939	0.864187	-1.2528	7.68e-05	0.00190992
NEURL3	1.54324	4.18338	1.43871	0.000754044	0.00860568
THAP12P1	0.523294	0.10945	-2.25735	0.00353752	0.0235064
BCL2L10	0.738936	0.305856	-1.27259	0.00894347	0.0432164
NANOS1	3.79686	0.918502	-2.04745	8.87e-09	2.17e-06
AC060764.1	3.45836	9.33354	1.43234	0.000289689	0.00464874
SECTM1	9.45753	21.926	1.21311	1.98e-06	0.000141872
IGSF9	2.01031	0.607938	-1.72542	0.00626257	0.034112
LST1	4.25718	13.5666	1.67209	6.4e-12	7.45e-09
MEGF11	0.5366	0.153968	-1.80121	0.00279116	0.0202351
TDGF1P5	1.06429	0.404713	-1.39493	0.0108352	0.0490241
SEMA6C	26.2317	12.9809	-1.01492	0.00386514	0.0248913
FCGR1A	3.64959	9.75705	1.41871	5.53e-10	2.6e-07
C9orf135-DT	1.28334	0.236915	-2.43746	0.000403287	0.0057928
AC093155.2	1.79576	0.855233	-1.0702	0.00110997	0.0111618
RETN	0.213931	1.2822	2.58341	0.000172152	0.00327249
CYP46A1	2.00148	0.98997	-1.01561	0.000681026	0.00806998
SLAMF1	0.417704	0.897535	1.10349	9.61e-06	0.000449149
C1QC	138.78	631.541	2.18607	2.68e-12	4.1e-09
GNAZ	6.31271	2.41988	-1.38333	9.74e-05	0.00222839
TMEM184A	2.19911	0.223801	-3.29663	0.00738219	0.0381855
ATP2B2	1.17396	0.367925	-1.6739	0.00609143	0.0334556
LDLR	33.2347	14.6299	-1.18377	0.00758513	0.0388816
RNU6-233P	1.67561	0.210834	-2.99051	0.00918672	0.0439316
HK3	2.82137	7.01086	1.31319	1.3e-08	2.86e-06
MUC1	14.6536	3.44688	-2.08789	0.000180529	0.00336373
IDO1	1.18511	4.90357	2.04881	0.00609143	0.0334556
PPBP	1.35005	3.01741	1.1603	0.000939787	0.0100308
AL157400.2	0.596325	0.157525	-1.92052	0.00891915	0.0431245
PRSS42	0.737609	0.353199	-1.06237	0.00869477	0.0424304
HK2	43.1414	18.1959	-1.24546	0.00127977	0.0122351
TERT	0.767853	0.328238	-1.22609	0.00745642	0.0384881
IGSF21	6.06349	17.6669	1.54283	4.35e-09	1.26e-06
MIR2116	4.0978	1.9124	-1.09946	0.0104262	0.0476278
RNA5SP323	2.82098	0.902864	-1.64361	0.00889804	0.0431042
AGMO	1.04342	2.6339	1.33589	0.00231917	0.0180216
CBLN4	14.1822	3.47723	-2.02807	0.00779301	0.0395737
BOLA2P2	2.4281	0.919204	-1.40137	0.00356685	0.0236622
IGHM	4.03289	48.1755	3.57841	0.000364596	0.00539411
KCNH3	6.59134	2.76999	-1.25069	0.000180529	0.00336373
ACSL5	4.31955	9.29834	1.10609	3.55e-06	0.000219367
KCNMA1	10.3414	4.22584	-1.29112	0.00101834	0.0104907
FGL2	7.6675	19.7336	1.36383	8.27e-06	0.000401877
USP44	0.89897	0.41692	-1.1085	0.00592447	0.0328412
AC093797.1	0.719226	0.216773	-1.73026	0.00639313	0.0346505
AC079385.1	0.548325	0.194542	-1.49495	0.000713248	0.0083227
CD300C	8.23933	17.92	1.12097	1.98e-06	0.000141872
AQP9	0.561879	1.378	1.29425	0.00560655	0.0316677
PLCB4	15.0904	7.26983	-1.05364	3.67e-05	0.00114266
GAPDHP66	0.505698	0.211021	-1.26089	0.00263759	0.0195923
AC009065.3	0.856559	0.365662	-1.22804	0.00758786	0.0388874
CD37	5.8343	13.8959	1.25203	3.07e-08	5.74e-06
AL512844.1	1.35508	0.676696	-1.0018	1.7e-05	0.000677422
AC016027.5	2.25331	0.605324	-1.89626	0.00086903	0.009548
CLEC4A	17.0686	45.4526	1.41302	4.72e-05	0.00135153
AL133230.1	0.479614	0.219634	-1.12677	0.00332655	0.0226095
HAND2	4.18268	1.38393	-1.59566	0.00497854	0.0294719
AP000350.2	0.828478	0.3976	-1.05915	0.00963268	0.0452339
GPR156	3.94208	1.83491	-1.10325	1.36e-05	0.000576893
PYGL	75.1718	35.149	-1.09671	0.000516885	0.00673907
IGKV3-11	5.4385	15.1558	1.47859	0.00072548	0.00842939
OPRD1	3.45612	0.360217	-3.26222	0.000754044	0.00860568
SCARB1	43.591	19.653	-1.14928	0.0107104	0.0484863
BTK	3.14848	7.21933	1.19721	1.3e-08	2.86e-06
CNOT6LP1	0.593615	0.293214	-1.01757	0.000560396	0.00712029
CORO1A	9.95005	24.2406	1.28465	2.56e-08	4.97e-06
KCTD19	0.626719	0.128703	-2.28377	9.77e-07	8.23e-05
EIF4BP9	0.553811	0.183682	-1.59219	0.00107069	0.0108697
DMBX1	2.22426	0.776004	-1.51919	0.00902678	0.0435846
AC015911.7	0.53794	1.7823	1.72822	0.000153902	0.00303125
FCER1G	90.5158	260.874	1.52711	1.16e-11	1.23e-08
AP001453.1	1.04058	0.513191	-1.01982	0.00686858	0.0363598
LGALS7B	1.93714	0.197777	-3.29199	0.00412698	0.0259553
GP9	0.478348	1.0705	1.16214	0.00800284	0.040295
HMGB1P21	1.00793	0.472982	-1.09154	0.00416865	0.0261971
PCDHGB1	2.36694	0.938462	-1.33465	0.00867585	0.0424095
TENT5C	8.74035	3.53493	-1.30601	0.00446604	0.0272806
SCN5A	2.23429	0.56558	-1.98201	0.00254933	0.0190993
RPL18AP7	3.24135	1.61389	-1.00605	0.00287625	0.0205653
ZNF713	4.52363	1.80349	-1.32669	5.2e-06	0.000284246
RPRML	0.919933	0.250327	-1.87772	0.00478595	0.0286688
GRTP1	3.42545	1.40909	-1.28153	0.00247304	0.018746
LRP2BP	3.1841	0.955766	-1.73616	0.000252463	0.00421277
BTBD17	0.697219	0.203474	-1.77677	0.00569928	0.0321321
ARHGEF4	2.60497	0.555808	-2.22861	0.00170553	0.0147223
PLCE1	7.94027	3.82864	-1.05236	4.69e-07	4.7e-05
CD28	3.02551	7.20561	1.25194	0.000658169	0.00788706
CD68	5.3553	13.2297	1.30474	2.93e-06	0.000187474
AC018445.1	0.845208	0.27092	-1.64144	0.00743406	0.0383889
AHRR	5.14871	1.68283	-1.61333	0.0057616	0.0322602
RNU6-1322P	2.94721	0.918698	-1.68169	0.00462357	0.0280118
AP002433.1	0.810271	0.163076	-2.31286	0.000457021	0.00629427
AC138969.1	1.08533	0.503769	-1.1073	0.00939486	0.0445522
AC087749.2	2.65525	0.389686	-2.76846	0.00148143	0.0135891
KRT80	4.73096	2.29033	-1.04658	0.00680194	0.0360226
AL162171.2	0.695755	0.34419	-1.01537	0.0102077	0.0469849
HLA-F	14.2373	28.6218	1.00744	7.54e-07	6.75e-05
C5AR1	10.1781	24.1427	1.24612	1.49e-07	2.04e-05
IRF8	2.97595	6.82784	1.19808	3.07e-06	0.00019525
AC087392.3	0.722797	0.299339	-1.27181	0.00446158	0.0272806
VSIG4	12.225	49.9139	2.02961	2.23e-09	7.57e-07
CD300LF	1.32841	3.00337	1.17689	1.7e-06	0.000127439
IL2RA	0.80417	2.7475	1.77255	6.12e-07	5.82e-05
AC100839.1	1.39234	0.327731	-2.08693	0.00532012	0.030717
RN7SL279P	0.723514	0.170869	-2.08213	0.00923594	0.0441498
RTEL1	1.83664	0.889221	-1.04646	8.37e-07	7.3e-05
PTPRC	6.31565	14.2937	1.17838	7.54e-07	6.75e-05
MIR8055	2.64916	1.17221	-1.1763	0.00243042	0.0186135
RIPPLY3	4.19332	1.62714	-1.36575	0.00035022	0.00525566
CLEC4E	0.503795	1.99421	1.98491	4.03e-07	4.18e-05
TIGIT	0.243346	1.11369	2.19427	0.00125343	0.0121064
ANKRD20A18P	1.39322	0.668004	-1.0605	0.000944754	0.0100308
AC138474.1	0.691708	0.160481	-2.10776	0.00390629	0.0251298
INSYN2	1.76077	0.578027	-1.607	0.000133072	0.00274521
AL133227.1	0.735668	0.337666	-1.12346	0.00331779	0.0226095
PAGE5	27.7413	91.377	1.71979	0.0110873	0.0496865
PRB4	0.818677	0.17287	-2.2436	0.00851231	0.0419625
LDHAP1	0.930836	0.453123	-1.03862	0.00617177	0.0338285
FGFR4	11.7399	2.11799	-2.47066	0.00800592	0.040295
S100A8	1.95539	6.31868	1.69216	6.11e-06	0.000322114
AF064858.1	1.48926	0.249649	-2.57662	0.000262344	0.00433622
MTCYBP21	0.853502	0.341094	-1.32323	0.00227016	0.0177759
ARHGDIB	76.0233	190.861	1.32801	9.73e-15	1.19e-10
ARF1P2	1.12745	0.482748	-1.22372	0.00408429	0.0257949
C8orf88	33.6789	16.2006	-1.0558	4.52e-05	0.0013153
TNFRSF11A	6.10207	13.2952	1.12354	0.000389899	0.00564327
AC023644.1	1.15171	0.460268	-1.32324	0.00793095	0.0401991
AC087379.1	0.548162	0.0583049	-3.23291	0.000376859	0.00550669
SRGN	84.4909	203.035	1.26486	1.82e-09	6.35e-07
BTBD11	3.08004	1.07987	-1.5121	0.00433957	0.0267718
LINC00471	2.95861	1.47145	-1.00768	0.00162584	0.0144057
MIR3680-1	2.75309	1.36747	-1.00955	0.00810939	0.0407151
AC008739.3	2.03878	0.564956	-1.8515	0.00664429	0.0353793
TMEM176A	6.7068	18.3217	1.44986	1.88e-08	3.84e-06
AL049812.2	0.749848	0.0983993	-2.92988	0.00158925	0.0142226
AC079089.1	1.40025	0.580926	-1.26926	0.0105283	0.0480063
CXCL9	4.08072	41.601	3.34972	0.00150252	0.0136292
IGLV1-47	2.41983	12.3745	2.3544	0.0031921	0.022056
TRBV29-1	0.189967	0.749365	1.97992	0.00164156	0.0145058
SPTB	1.04206	0.512687	-1.02329	0.00486552	0.0288836
SLC34A3	0.51287	0.232783	-1.1396	0.00868953	0.0424304
CAMKK1	5.96418	2.95789	-1.01176	0.00132175	0.0125093
BRCC3P1	1.09477	0.452626	-1.27424	6.67e-05	0.0017489
RND2	3.03538	1.1631	-1.3839	0.00433957	0.0267718
SCML2	8.65749	2.52627	-1.77694	3.67e-05	0.00114266
AL035458.1	3.19492	1.38986	-1.20084	9.48e-06	0.000444093
LRRC37A15P	0.920745	0.458385	-1.00624	0.00102376	0.0105383
AP003097.1	0.830894	0.387219	-1.10151	0.000376385	0.00550559
TTLL7	7.29742	2.17643	-1.74543	0.0016011	0.0142226
PDE6C	0.51643	0.157445	-1.71372	0.00471334	0.0283621
