# Supplementary material for: Infiltration of LPAR5+ macrophages in osteosarcoma tumor microenvironment predicts better outcomes
Source: Front Immunol. 2022 Dec 15;13:909932. doi: 10.3389/fimmu.2022.909932 (PMC9797602; doi:10.3389/fimmu.2022.909932)
Supplement: Supplementary Table 2 — DEGs between high stromal score group and low stromal score group. [file Table_2.xlsx]

## Sheet: Sheet1
Table S2. DEGs between high stromal score group and low stromal score group
gene	conMean	treatMean	logFC	pValue	fdr
CCDC58P1	1.16969	0.419059	-1.4809	2.21e-05	0.00183814
CCDC27	0.678796	0.154972	-2.13098	0.00505522	0.0454308
EOMES	0.698173	6.34864	3.18479	0.00123602	0.0200507
C1QTNF7	1.76009	7.10776	2.01375	5.34e-05	0.00316421
CCDC78	1.23003	0.612285	-1.00642	0.00343783	0.0360257
RNASE2	1.6321	7.14609	2.13043	0.00022628	0.00740765
AC005357.2	0.761888	0.0972356	-2.97002	0.0010792	0.0186076
RPL13AP2	5.33005	2.18637	-1.28561	0.00422151	0.0408729
MMRN1	0.965925	2.15748	1.15936	0.000953187	0.0172902
RPS24P18	1.03596	0.328987	-1.65486	0.00115515	0.0192423
IGHV3-15	3.94126	21.6676	2.45881	0.00228288	0.0285436
RPL21P1	3.82873	1.50954	-1.34275	0.0030535	0.0334689
AP003071.3	0.273585	0.710982	1.37782	0.00134478	0.02107
LINC00626	5.11728	15.3489	1.58468	0.000934466	0.0172354
HMGB1P40	1.3703	0.524667	-1.38502	0.000170799	0.00629148
ECM2	14.6561	31.5183	1.10468	2.2e-05	0.00183521
AC135178.1	0.197122	0.453922	1.20336	0.00161706	0.0232906
CHRNA9	0.269556	0.774766	1.52317	0.00361033	0.0374155
ESPNP	1.88713	0.646842	-1.54471	0.000949738	0.0172902
C1QB	143.966	341.799	1.24742	2.93e-06	0.000518525
HSPD1P7	0.696149	0.232753	-1.5806	0.00393194	0.0394867
MMP8	0.444977	0.896791	1.01104	0.00360687	0.0374155
ASS1P11	0.963219	0.387141	-1.315	0.00266428	0.0311786
ADGRD1	9.02177	4.23388	-1.09143	0.0016011	0.0230754
CTSH	21.8388	46.6659	1.09548	0.00375407	0.0380887
MS4A4A	8.41989	23.3942	1.47428	2.72e-08	2.47e-05
SLCO2A1	3.97521	8.99635	1.17831	0.000149311	0.00577268
DDIT4L	8.93907	72.1192	3.01219	0.000449272	0.0110638
AC126365.1	0.758015	0.265086	-1.51576	0.000128998	0.00528898
TCTEX1D1	0.772347	1.64894	1.09422	0.000183941	0.00656277
GCGR	0.878665	0.186064	-2.23951	0.00555115	0.0478279
SCDP1	2.30973	0.936658	-1.30213	0.00472895	0.0436589
DKK1	63.9202	9.90752	-2.68968	0.000985272	0.017494
AC017079.2	0.535354	0.210797	-1.34464	0.00298135	0.0332082
HIST3H2BB	3.22606	0.733429	-2.13705	0.00259732	0.030783
TRBV5-1	0.190715	0.479048	1.32876	0.005773	0.0487488
AC090751.1	1.79775	0.667621	-1.42909	0.00308133	0.0337249
RPL23AP18	8.29059	3.36045	-1.30282	0.000953187	0.0172902
GIMAP1	2.61784	5.92371	1.17813	2.41e-06	0.000451293
BHLHE22	0.365932	3.12677	3.09503	9.42e-05	0.00440853
SNRPEP2	15.2906	6.73785	-1.18229	2.41e-06	0.000451293
ITGA11	32.9165	70.2403	1.09349	0.00116102	0.0192423
HES6	13.9539	6.85413	-1.02562	2.11e-05	0.00178361
THBS2	161.901	337.884	1.06142	0.00212164	0.0272098
RPSAP8	3.24316	1.56631	-1.05003	0.00288455	0.0326272
RPL12P10	2.57685	0.837305	-1.62178	0.000598129	0.01303
IGLC3	4.37399	27.3196	2.64291	0.00464628	0.0434404
TAGLN	35.6435	96.8013	1.44139	0.000314301	0.00888989
FAM198B	23.1865	47.3055	1.02872	2.2e-05	0.00183521
AL139423.1	0.471728	0.22804	-1.04867	0.00225638	0.0282277
AC099521.1	0.87702	0.204659	-2.09939	0.000312076	0.00888989
DLX3	154.645	57.3778	-1.4304	7.2e-06	0.000932501
AC090617.9	0.674374	1.58865	1.23618	0.00174643	0.0244846
LGR6	25.7413	4.1681	-2.62662	6.27e-06	0.000850263
ELFN1-AS1	7.21702	1.6737	-2.10836	0.00552303	0.0476866
AC008429.2	4.16452	1.82042	-1.19388	9e-05	0.00428601
PRDX3P4	0.342595	0.825301	1.26841	0.000337968	0.0093492
RPS3AP25	6.7409	2.81394	-1.26035	0.000194634	0.00685791
SINHCAFP1	0.906972	0.221035	-2.03678	0.000238763	0.00766205
AL451069.1	2.62127	0.578694	-2.17939	0.00142134	0.0216847
RPL7AP30	20.5701	9.34625	-1.13809	0.000173838	0.00629148
COL5A3	58.5326	117.297	1.00285	0.000143704	0.00564254
IL10	0.688088	1.77342	1.36587	2.59e-07	0.000110717
AL031733.1	0.696152	0.300855	-1.21034	0.00482207	0.044306
AC121761.2	0.59443	1.24915	1.07137	0.000644529	0.0138281
PLS3-AS1	1.27134	0.559934	-1.18302	0.00544778	0.0471447
RPS3AP40	0.693637	0.228131	-1.60431	0.00219224	0.0277007
MIR5190	2.03659	5.84676	1.52148	0.00289864	0.0327539
STAB1	24.6047	63.5113	1.36808	1.22e-08	1.62e-05
HIST1H2BPS3	0.762645	0.114509	-2.73555	0.000346846	0.00955973
CASKIN1	1.32412	0.3504	-1.91796	0.00035278	0.00959493
RASGRP4	1.96961	4.02255	1.0302	3.38e-05	0.00245263
RPS3AP9	0.652231	0.0441032	-3.88643	0.000582488	0.0129254
FCGR1B	0.543856	1.31773	1.27675	3.54e-05	0.00249614
RPS15AP5	2.12522	0.824377	-1.36624	0.00042487	0.0107975
AC078925.1	1.07838	0.172415	-2.64491	0.0045914	0.0430615
MAP3K15	1.19034	0.268538	-2.14817	0.00254933	0.0302872
GAPDHP64	1.39716	0.678135	-1.04286	0.0014406	0.0217781
ESPN	5.12471	1.11119	-2.20536	0.000785804	0.0155503
COL4A4	1.51075	0.41585	-1.86113	0.000337846	0.0093492
AC090013.1	3.03006	1.06863	-1.50358	0.000389966	0.0101787
PIK3R5	2.02921	4.21719	1.05536	4.96e-08	3.41e-05
LINC01719	2.39153	1.02334	-1.22464	0.000834183	0.0160982
LINC00837	5.6525	0.410921	-3.78195	8.02e-05	0.00403655
SLC7A7	8.70778	20.8414	1.25908	1.22e-08	1.62e-05
C2	11.2232	28.7085	1.35499	2.89e-07	0.000119024
CSPG5	3.21491	1.20261	-1.41861	1.09e-05	0.00115008
HLA-DPB1	96.6863	203.764	1.07552	1.54e-06	0.00033924
FCGR3A	26.8545	63.7661	1.24763	0.000133072	0.00539333
CCDC141	0.723007	0.189432	-1.93233	0.00459581	0.0430615
ACSM5	1.70905	3.92127	1.19813	0.000109609	0.0048502
RGS9	2.06787	0.870749	-1.24782	0.00170553	0.0239706
MME	12.3058	44.9883	1.87021	0.000167378	0.00618614
AC009994.1	0.437113	1.00343	1.19886	0.0024099	0.029481
HADHAP1	2.29674	1.00654	-1.19019	0.0030535	0.0334689
RPL17P22	2.01863	0.896566	-1.17089	0.00121715	0.0198672
VGLL3	2.44102	8.27542	1.76135	0.00116102	0.0192423
ANO5	96.1926	36.9846	-1.379	0.000217721	0.00725395
HLA-DMB	8.9886	19.7477	1.13552	1.62e-06	0.000346583
SLC6A3	1.34729	0.211548	-2.67101	0.00589755	0.0494929
CD74	593.095	1372.17	1.21013	4.45e-07	0.000152762
AC095041.1	0.577809	0.287501	-1.00703	0.000690659	0.0143566
AC245100.1	0.52047	0.175375	-1.56937	0.00424317	0.0410475
SLC52A3	0.597236	1.40325	1.2324	0.000261917	0.00798652
ICE2P1	0.60362	0.072844	-3.05076	0.00056237	0.0126525
HNRNPA1P54	0.830671	0.114636	-2.85722	1.55e-05	0.00144775
LINC01587	0.585514	0.163944	-1.83651	0.00593121	0.049531
OR51E1	0.730291	1.78198	1.28694	0.000109609	0.0048502
CKS1BP2	3.59229	1.75162	-1.03622	0.000468083	0.011234
CLDN3	1.62596	0.404755	-2.00617	0.00198723	0.0262378
HLA-DPA1	46.668	103.945	1.15532	5.45e-06	0.000791143
TLR4	7.10999	15.3111	1.10666	3.47e-08	2.62e-05
SAPCD2	31.9553	13.08	-1.2887	1.26e-06	0.000310395
RPS2P2	1.52316	0.659517	-1.20759	0.000459866	0.0111806
AC006511.2	0.964068	0.297924	-1.69419	7.55e-06	0.000939601
COL11A2	307.924	110.93	-1.47293	8.32e-05	0.0041146
AC096888.1	0.498408	1.06179	1.0911	1.73e-05	0.00156594
DLX4	50.4107	14.8523	-1.76304	1.39e-06	0.000325736
KLHL7-DT	1.3445	0.53809	-1.32115	0.000180751	0.00646934
RIMKLA	0.899959	0.30938	-1.54048	0.000404022	0.0104136
LINC01549	35.7266	13.5457	-1.39916	0.000307107	0.00883931
MMP19	8.39575	19.7526	1.23431	7.68e-05	0.00395449
NUP210	16.6474	6.98168	-1.25365	0.00592447	0.0494929
ITGAM	4.59836	11.3949	1.3092	1.49e-07	7.83e-05
CXCL12	14.2247	31.6317	1.15298	8.32e-05	0.0041146
RPS16P9	1.64104	0.440505	-1.89738	0.00137008	0.0212461
RPS7P10	33.789	15.4051	-1.13315	0.000225964	0.00740765
AC007160.1	4.52457	2.22391	-1.02468	0.00525717	0.0464581
CPNE7	5.937	2.60115	-1.19059	0.000985272	0.017494
HLA-DRB1	296.961	651.732	1.13401	1.03e-06	0.000267686
SFRP4	80.6574	249.38	1.62847	5.98e-06	0.000836586
PPIAP54	1.33091	0.507362	-1.39132	0.00390911	0.0393097
AC034236.1	102.144	46.4113	-1.13806	0.000303106	0.008748
RPSAP29	1.49772	0.730843	-1.03513	0.00232101	0.0288042
LTBP2	15.1701	31.6414	1.06059	0.000225964	0.00740765
AC012363.2	1.07098	0.0883926	-3.59886	0.00245604	0.0298186
AC104758.2	1.23332	4.39725	1.83405	0.000154292	0.00588681
RCC2P7	0.50945	0.2204	-1.20881	0.00218014	0.0276779
TPD52	12.1125	5.00691	-1.27451	9.74e-05	0.00448724
KCNE4	2.83264	7.34797	1.3752	0.000109609	0.0048502
FAM184A	1.0982	0.291867	-1.91175	0.00324054	0.0346823
NHSL2	1.27637	3.16523	1.31026	0.000779936	0.0154595
TRBV7-3	0.286726	0.625961	1.1264	0.000585848	0.0129722
GAL	30.2349	6.33782	-2.25416	0.00577955	0.0487859
CABP7	1.08973	0.413979	-1.39634	0.000985272	0.017494
RAD21-AS1	0.811036	0.355033	-1.19181	0.000877765	0.0166415
RPL7AP53	1.98761	0.825239	-1.26815	6.03e-05	0.00341527
AC104051.2	0.765625	4.46093	2.54263	0.00509103	0.0457164
ZDHHC22	0.603928	0.124852	-2.27416	0.00380124	0.0384984
COX4I1P1	1.92454	0.549043	-1.80952	0.00479957	0.0442929
PRR18	1.42185	0.39936	-1.83201	0.00142751	0.0217642
LINC00622	2.63798	6.20402	1.23377	7.2e-06	0.000932501
AL451050.1	2.75514	1.33835	-1.04167	0.00200359	0.0263302
SULF2	15.3571	52.0619	1.76132	5.98e-06	0.000836586
AL161785.1	3.13142	6.56642	1.06829	5.79e-05	0.00334601
PTMAP3	2.05046	0.930907	-1.13924	0.00171927	0.0241486
PPP1R11P1	1.12822	0.340068	-1.73015	0.00319538	0.0345064
TLR7	1.46379	4.37786	1.58051	8.32e-09	1.55e-05
SPON2	13.0261	53.4448	2.03664	9.37e-05	0.00440329
RPL7P33	0.903404	0.37461	-1.26998	0.000290664	0.00856654
FIBIN	40.5667	83.1334	1.03513	0.0014095	0.0215622
PCED1B	2.68642	5.58817	1.05669	4.22e-07	0.0001517
APLNR	26.853	63.8425	1.24943	8.32e-05	0.0041146
AC097662.1	1.32272	0.656643	-1.01033	0.000535193	0.0122231
MFAP4	51.7804	239.926	2.21211	0.000985272	0.017494
ST6GALNAC2	3.35622	1.50723	-1.15494	0.000806642	0.0157139
HLA-DRA	482.498	1046.69	1.11724	2.08e-06	0.000409652
SBK1	9.59272	2.83184	-1.7602	0.000953187	0.0172902
SOST	258.504	25.7049	-3.33007	0.000352709	0.00959493
RHBDL2	94.3595	47.01	-1.0052	9.74e-05	0.00448724
C3AR1	12.942	28.3058	1.12904	7.06e-08	4.44e-05
HLA-DQB1	24.1831	56.0608	1.21299	1.09e-05	0.00115008
TYMSP2	0.516505	0.16641	-1.63404	0.00154045	0.0227014
AC138207.4	3.04031	6.19329	1.02649	2.45e-07	0.000106816
SLC25A5P7	0.760637	0.30802	-1.30419	0.00188313	0.0254257
C14orf180	3.92776	1.31575	-1.57783	0.000226585	0.00740765
COL3A1	2114.94	5338.04	1.33569	9e-05	0.00428601
HSPD1P1	8.92179	4.01812	-1.15081	5.8e-07	0.00018009
AC125604.1	1.9652	0.652827	-1.58991	8.37e-05	0.00412952
C2orf70	1.63975	0.549519	-1.57723	0.000961693	0.0173888
NCR3LG1	8.94422	3.92066	-1.18986	0.00187382	0.0253301
P2RX7	4.68743	10.23	1.12594	0.0051493	0.0457718
GNAT3	1.43817	0.33453	-2.10403	0.00444829	0.0423536
AC009997.1	8.25104	0.834512	-3.30557	0.000433391	0.0107975
CLEC1A	1.87343	4.01829	1.1009	2.66e-06	0.000481739
PPFIA4	4.39737	2.03486	-1.11171	0.00592447	0.0494929
ZIC5	5.05406	1.34701	-1.90768	0.00157624	0.0230247
TREM2	18.3393	45.1976	1.30131	3.27e-08	2.62e-05
CORT	27.7029	12.4215	-1.1572	0.00560273	0.0478279
MEF2C-AS1	1.57607	0.669708	-1.23473	7.09e-05	0.00373457
LINC01060	8.14001	2.7715	-1.55436	0.000120264	0.00502712
GFPT2	8.90158	19.5789	1.13716	0.00105242	0.0181736
IGHV1-24	0.425161	3.50487	3.04328	0.00164262	0.0234443
AF279873.2	1.798	0.759639	-1.24301	0.000314301	0.00888989
AP002884.1	9.48056	4.53991	-1.06231	0.00136498	0.021196
AL050331.1	3.8879	1.86385	-1.06071	9e-05	0.00428601
AC108161.1	4.52708	2.00717	-1.17342	0.00194509	0.0258655
CRYGN	0.318739	1.32489	2.05543	0.00337258	0.0356553
AC096631.2	2.01853	0.442041	-2.19105	4.94e-07	0.000160229
PTH2R	1.82994	0.790423	-1.2111	0.00218549	0.0276779
IGLV3-25	1.46126	14.4218	3.30296	6.02e-05	0.00341527
AC010457.1	0.818116	1.73543	1.08491	0.00185347	0.0253301
MCHR1	0.729784	3.41446	2.22612	0.00136498	0.021196
AC096915.1	1.38786	0.421151	-1.72046	3.15e-06	0.000545427
CILP	1.9905	4.46814	1.16654	0.00127977	0.0203691
NOTUM	68.0486	18.2929	-1.89528	0.000658169	0.0139145
FOXP1	9.08039	18.2082	1.00377	5.98e-06	0.000836586
RPS2P35	2.76141	1.36428	-1.01726	0.00112374	0.0189371
RPL9P32	10.8829	5.20599	-1.06382	0.00459581	0.0430615
SQLE	89.9911	43.3322	-1.05434	0.00187382	0.0253301
AC004862.1	3.35723	1.12358	-1.57917	7.77e-05	0.00397296
APOBEC1	4.51774	0.0509676	-6.46988	0.0034618	0.0362434
BMP8B	77.8317	38.2022	-1.0267	0.00375407	0.0380887
SNRPEP5	1.5803	0.492402	-1.68229	0.00507905	0.0456268
ATP5MFP5	7.19463	1.95234	-1.88171	0.00242414	0.0296362
OR8B9P	1.39691	0.321818	-2.11792	0.000136053	0.00550084
LDHBP2	4.27736	2.02205	-1.0809	0.000554096	0.0125036
RUBCNL	1.96804	3.94814	1.00441	1.57e-07	8.09e-05
DEPP1	14.6461	37.7056	1.36427	0.000554096	0.0125036
AMPH	5.56687	13.3129	1.25789	0.00324054	0.0346823
ASPN	66.426	196.385	1.56387	0.000573612	0.012766
AC027801.3	1.01504	0.388625	-1.38509	0.00298667	0.0332511
CGN	1.11613	0.429485	-1.37783	0.00296368	0.0330439
AC007688.1	10.2763	4.52338	-1.18384	2.97e-05	0.00223908
AL645608.6	15.4193	5.88398	-1.38987	0.0001598	0.00602444
ARMC4	3.99799	1.46894	-1.4445	0.000161141	0.00602444
AL353754.1	2.90907	1.12273	-1.37355	8.47e-05	0.00417185
RPL34P18	32.7565	15.3181	-1.09655	0.00112374	0.0189371
MS4A14	1.11733	2.62902	1.23447	5.22e-07	0.000166584
IGHG4	1.91203	9.58445	2.32559	0.000328885	0.00922181
AC130371.2	5.17775	11.3902	1.1374	0.000211433	0.00718176
RHPN2	6.81066	2.25413	-1.59523	3.67e-05	0.00256112
IGKV4-1	5.13624	65.1635	3.66528	0.000913253	0.0170532
DKK2	1.49738	3.02729	1.01559	0.00276281	0.0320667
CD24P2	1.21648	0.407685	-1.57719	0.00300073	0.0333912
COL13A1	39.5754	15.8679	-1.3185	0.000985272	0.017494
WDR72	8.02204	2.79135	-1.52301	0.00305319	0.0334689
AC093663.2	1.56008	0.613044	-1.34756	0.00317744	0.0343783
LINC01976	1.38314	0.209709	-2.72149	0.00521888	0.0463211
FGFBP3	6.09181	2.86895	-1.08635	0.000155121	0.00588681
FGGY	3.78278	8.07806	1.09456	0.0030535	0.0334689
RPL7AP8	1.08539	0.434923	-1.31938	0.00177889	0.0247407
LPAR3	15.5966	6.23989	-1.32164	0.002064	0.0267517
CDK18	31.5547	15.2222	-1.05168	0.000303106	0.008748
AC004264.2	0.213566	0.500024	1.22731	0.00100164	0.0177291
EEF1A1P28	1.26169	0.571164	-1.14338	0.00364586	0.0374155
MPPED1	0.754377	0.0477642	-3.98128	0.00514973	0.0457718
CHD5	0.833272	0.261843	-1.67008	0.000173838	0.00629148
AC093909.3	2.30448	0.613734	-1.90876	4.28e-06	0.000677441
ARSJ	3.89388	8.30081	1.09204	0.000554096	0.0125036
TRDC	1.61243	21.3108	3.72428	6.28e-05	0.00345313
BEST1	0.953533	1.90922	1.00163	0.00127977	0.0203691
RPS23P2	4.05111	1.32537	-1.61192	0.000460339	0.0111806
MANEAL	9.48666	3.20123	-1.56728	0.0051493	0.0457718
MIR4645	0.566355	1.30242	1.20141	0.00423003	0.0409378
PODXL2	74.7232	34.0715	-1.13299	0.00486552	0.044306
CD200R1	0.917751	1.92495	1.06865	2.29e-06	0.000444362
AC007527.1	1.14282	0.357866	-1.67511	0.000495699	0.0116863
IGHV3-11	0.986612	17.2465	4.12768	0.00342847	0.0360257
RPS15AP38	12.0471	5.95221	-1.01719	0.00035022	0.00955973
AL590609.1	1.64699	0.146783	-3.48807	0.000332397	0.00929726
EMILIN3	8.07098	1.26502	-2.67358	0.000389899	0.0101787
PTAFR	7.18514	15.2079	1.08173	4.52e-05	0.00294589
AC016304.1	1.31819	0.338367	-1.9619	1.66e-05	0.00152719
PLXDC1	8.40882	24.4558	1.5402	2.13e-08	2.47e-05
AC104619.1	3.78084	1.6755	-1.17411	0.00562592	0.0479717
AC023424.1	0.520751	0.247231	-1.07473	0.000266286	0.00809796
PHBP8	0.777271	0.336173	-1.20921	0.000202482	0.00697177
AP003063.1	1.54107	0.227096	-2.76255	0.000591323	0.0129722
HSPD1P4	5.20831	2.29305	-1.18355	1.04e-05	0.00112021
CDC20B	0.961415	0.184155	-2.38424	0.000101353	0.00462952
BTF3P2	2.48699	1.10092	-1.17569	0.0045856	0.0430615
EEF1B2P2	4.9681	2.03244	-1.28948	0.00123901	0.0200507
BTF3P13	1.99976	0.850966	-1.23266	0.00464967	0.0434404
AC135068.6	0.603102	0.292854	-1.04222	0.00248876	0.0299763
RNA5SP296	1.47284	3.32568	1.17505	0.00179357	0.0249295
AC002310.3	1.35609	0.622176	-1.12405	0.00337103	0.0356553
AC023424.2	0.883734	0.440948	-1.003	0.00445983	0.0423536
SLCO2B1	7.83025	22.1903	1.5028	1.71e-10	9.69e-07
RPL5P28	1.27713	0.622969	-1.03567	0.00176407	0.0245798
BDKRB2	3.23219	7.64503	1.24201	0.000252463	0.00785686
AP003555.3	3.19997	1.43803	-1.15397	0.00137854	0.0213626
AC106872.2	2.78429	0.930722	-1.58089	0.00569778	0.048475
ADAMTS4	18.668	38.3664	1.03928	0.000449272	0.0110638
SELE	0.71905	2.01938	1.48975	0.00116271	0.0192561
HMGB3P1	0.541359	0.06228	-3.11974	0.00361701	0.0374155
AC010323.2	1.20607	0.485561	-1.31259	0.00509881	0.0457681
DOC2B	1.10363	3.45794	1.64766	0.0051493	0.0457718
VWCE	2.45048	0.737063	-1.7332	0.00486552	0.044306
RPL14P3	9.73546	4.66721	-1.06069	0.0051493	0.0457718
HSPE1P5	1.6539	0.670742	-1.30204	0.00357936	0.0372333
AC011825.1	2.11019	0.883189	-1.25658	0.00283883	0.0325659
KLK1	3.15232	1.53897	-1.03445	0.00284086	0.0325659
GAD1	0.902003	0.354062	-1.34913	0.00186058	0.0253301
MIR4715	0.282944	1.16929	2.04705	0.0015662	0.0228928
FAT3	49.3184	19.4948	-1.33904	0.00239881	0.0293611
IGKV1-9	1.12822	5.66302	2.32753	0.000161012	0.00602444
FEZF2	4.42496	0.585519	-2.91788	0.00328768	0.0351017
CNKSR2	5.01706	1.7346	-1.53224	0.000433694	0.0107975
MSR1	7.76479	18.9436	1.2867	8.48e-10	2.4e-06
MYO16	2.58298	0.311489	-3.05178	0.000637355	0.0136871
AC019257.1	1.67022	0.276088	-2.59684	0.000116832	0.00497126
FXYD6	96.8129	44.2343	-1.13003	6.03e-05	0.00341527
HIST3H2A	48.1995	15.0131	-1.68279	0.00035022	0.00955973
MRC1	5.92706	17.1788	1.53524	3.59e-10	1.63e-06
CYBB	17.4097	47.9178	1.46067	3.27e-08	2.62e-05
AL590004.2	2.2485	0.807398	-1.47761	0.00407613	0.0402443
HEPH	3.61131	18.6467	2.36833	0.000862584	0.0164087
AC025750.2	1.46171	0.643312	-1.18407	0.00505522	0.0454308
AC092573.2	0.547886	0.173581	-1.65827	0.000591511	0.0129722
CD209	7.47626	16.5624	1.14752	0.00112374	0.0189371
MIR4666A	1.76828	0.210314	-3.07173	7.01e-06	0.00091855
ADAP2	11.182	27.5891	1.30292	9.98e-08	5.8e-05
KIF25	5.63947	2.52143	-1.16131	0.000155121	0.00588681
AC099560.1	1.3812	4.89383	1.82504	0.000536305	0.0122362
AC012645.3	0.232956	0.5778	1.31051	0.000182575	0.00652431
AC145285.1	3.67928	1.69714	-1.11632	0.00116102	0.0192423
CLEC2B	7.90944	21.3731	1.43415	5.56e-05	0.00326217
COL14A1	26.8507	105.316	1.97169	2.4e-05	0.00193662
LINC02492	0.987604	0.0881344	-3.48615	7.22e-05	0.00378727
AC069454.1	0.818263	0.0871004	-3.23181	0.000273779	0.00827032
EIF4EP3	0.634319	0.120139	-2.4005	0.00543796	0.0471447
HLA-DOA	7.02312	14.6808	1.06375	4.34e-05	0.00287552
RPL22P11	2.10454	0.908077	-1.21262	0.00212373	0.0272098
NRTN	3.9998	1.84436	-1.11681	0.00421983	0.0408729
LY86	6.70533	16.6375	1.31106	1.22e-08	1.62e-05
RPL37AP1	70.6248	34.7356	-1.02376	0.000636018	0.0136714
APOE	369.776	891.319	1.26929	0.000404022	0.0104136
KLHL23	8.13816	3.20594	-1.34396	2.3e-05	0.00188169
TIMP4	6.90028	18.1433	1.39471	0.00500562	0.0450207
XRCC6P4	1.00578	0.374267	-1.42618	0.0057616	0.0486707
FGF7	1.45643	4.40344	1.5962	0.00486552	0.044306
AL353678.1	1.9049	0.746115	-1.35225	0.00131243	0.0207667
GRAMD1B	21.8559	9.69026	-1.17341	0.00472895	0.0436589
RPS3AP5	37.1602	17.3525	-1.09861	0.00486552	0.044306
OLFML2B	398.704	1003	1.33093	2.45e-07	0.000106816
AL035398.1	6.83408	3.2816	-1.05835	0.000404022	0.0104136
HPDL	12.524	5.35974	-1.22446	0.00529666	0.0464581
IGKV1D-39	0.626023	1.45176	1.21351	0.00215127	0.0275207
FADS2	112.903	50.6078	-1.15766	1.55e-05	0.00144775
BAMBI	264.038	108.866	-1.27819	2.73e-05	0.00210514
BNIP3	69.0943	29.347	-1.23535	3.73e-06	0.000616525
NDUFB9P2	6.29609	1.97351	-1.6737	0.000593759	0.0129722
SLC1A7	0.424093	0.943512	1.15366	0.00102679	0.017936
RN7SKP275	0.207214	0.564797	1.44661	0.0012638	0.0203691
FYB1	5.32874	13.1471	1.30288	7.9e-06	0.000972495
AC104009.1	1.65973	0.741362	-1.1627	0.00232492	0.0288042
GPR141	0.465814	0.978066	1.07018	7.9e-06	0.000972495
RPL7P16	1.12394	0.528831	-1.08769	9.6e-05	0.00448245
RPL23AP78	1.07776	0.23384	-2.20444	0.0024824	0.0299155
ZNF469	7.05697	15.8251	1.1651	0.00397917	0.0395924
IGLV1-51	3.60156	11.2803	1.6471	0.00291858	0.0329464
TGFBR3L	9.3764	2.26925	-2.04682	0.00043096	0.0107975
RPS24P13	1.69559	0.752125	-1.17274	0.000990686	0.0175626
CCR2	0.469534	1.20184	1.35594	0.000136281	0.00550084
FMO1	0.962693	15.1917	3.98006	0.000704611	0.0144992
POSTN	219.701	498.049	1.18075	1.79e-06	0.000372439
RPF2P1	1.78625	0.424672	-2.07251	0.000877458	0.0166415
RANP6	6.59586	2.58892	-1.34921	2.11e-05	0.00178361
NPM1P12	0.983201	0.369612	-1.41147	0.00231917	0.0288042
RPL10AP3	1.02018	0.416192	-1.2935	0.000990686	0.0175626
FAP	14.7581	38.4669	1.38211	6.57e-06	0.000880186
PRICKLE2	3.35611	10.035	1.58018	1.19e-05	0.00122967
HSPE1P7	2.89211	0.548634	-2.39821	0.000108107	0.00485003
WNK2	2.65216	0.785827	-1.75488	0.00287625	0.0325659
ASS1P5	0.553491	0.122729	-2.17308	0.00049042	0.011586
GJA5	4.82238	13.1603	1.44838	3.91e-06	0.000628388
CRISPLD1	34.3417	70.6962	1.04167	7.54e-06	0.000939601
RPL12P33	3.39042	1.38498	-1.29159	0.000329816	0.00923649
HES2	4.98382	1.4044	-1.8273	0.000806642	0.0157139
TEK	3.69054	8.33365	1.17512	3.91e-06	0.000628388
AC069439.1	1.44118	0.439468	-1.71342	0.00244352	0.0298186
MT1M	42.5006	18.0502	-1.23547	0.000985272	0.017494
CAPN14	0.905299	0.431976	-1.06744	0.000161141	0.00602444
CLEC3B	9.4347	21.5918	1.19443	9.92e-06	0.00110208
RN7SKP137	2.33363	0.700237	-1.73666	0.000785887	0.0155503
TRPM2	2.42569	5.04212	1.05564	3.99e-05	0.00273414
AP000757.1	2.27078	0.861568	-1.39815	0.00139698	0.0215622
KCNJ5	1.43964	3.73407	1.37505	5.95e-10	2.22e-06
RPEL1	0.868765	0.263621	-1.7205	0.00287625	0.0325659
MT3	1.08155	0.521425	-1.05257	0.00130236	0.0206627
IGFL3	0.178986	2.45437	3.77743	0.00286743	0.0325659
TNFSF8	1.2489	3.34669	1.42208	1.47e-08	1.85e-05
HSPE1P6	2.7361	0.868645	-1.65528	0.000651376	0.0139145
HMCN1	11.0207	22.1291	1.00572	0.000554096	0.0125036
HSPD1P12	0.910178	0.278148	-1.7103	7.71e-05	0.00395887
CRISPLD2	8.80462	46.1239	2.38918	6.43e-09	1.46e-05
CD24P4	13.1776	4.22099	-1.64244	0.000259651	0.00798652
NPM1P18	1.40331	0.537822	-1.38364	0.000165335	0.00615078
DLX2-DT	1.29502	0.637975	-1.0214	0.00291858	0.0329464
KBTBD11-OT1	1.5258	0.194481	-2.97187	8.92e-06	0.00104734
LAIR1	6.72903	15.8295	1.23414	6.79e-07	0.000199873
RPL22P20	1.75238	0.601181	-1.54344	0.00392888	0.0394735
GDA	1.05592	0.132437	-2.99512	0.000151205	0.00583593
ABI3BP	3.78508	8.15073	1.10661	0.000614555	0.0133238
CCIN	0.443259	1.19783	1.4342	0.000119758	0.00501522
MSC-AS1	4.69049	12.1506	1.37322	9.92e-06	0.00110208
MIR6859-1	3.1893	0.859745	-1.89126	0.000974878	0.017494
FOLR1	47.1534	18.4688	-1.35227	0.000922061	0.0170532
LINC01943	1.21091	2.84457	1.23212	0.00433957	0.0414536
CCL14	0.765491	1.70109	1.152	0.000460339	0.0111806
DPY19L2P1	3.8231	1.8213	-1.06978	0.000187458	0.00663603
TP73	3.84474	0.294958	-3.70431	1.3e-05	0.00130321
ONECUT1	0.523126	0.142764	-1.87352	0.00316355	0.0342607
RPL21P93	4.65896	2.25152	-1.04911	0.00132175	0.0207667
IGLL5	1.36969	2.75505	1.00823	0.00119085	0.0196064
FCGR2C	1.65376	3.73706	1.17616	1.93e-05	0.00168527
AC093591.1	5.35216	1.5677	-1.77147	0.00532966	0.0466933
EPCAM	20.263	5.88503	-1.78373	0.000806642	0.0157139
DLX2	12.2262	3.15974	-1.9521	2.4e-05	0.00193662
MSC	20.0862	57.2937	1.51217	4.91e-05	0.00303382
OPN3	62.8639	18.7033	-1.74894	0.000922061	0.0170532
AC139085.1	8.53489	3.05933	-1.48016	0.0011261	0.0189371
COMP	18.9755	123.875	2.70668	0.00324054	0.0346823
FLJ13224	0.606067	0.261867	-1.21065	0.00143936	0.0217781
AC011978.1	0.529099	0.195139	-1.43904	0.00309343	0.033841
CHST8	1.86513	0.32298	-2.52975	0.00212544	0.0272098
Z99916.3	0.687055	0.0407276	-4.07635	0.00249407	0.0300243
AC024132.2	0.511959	0.215139	-1.25076	0.00358754	0.0373012
AC011492.1	3.35038	1.19284	-1.48993	0.00497197	0.0450207
COCH	22.3555	4.33111	-2.36782	0.000465365	0.0111806
SUMO2P19	1.74817	0.408829	-2.09628	0.00465617	0.0434832
HIC1	4.9367	10.0729	1.02886	0.000252463	0.00785686
HNRNPA1P44	1.23606	0.602783	-1.03603	0.000507561	0.011857
COL6A3	234.274	497.061	1.08522	0.000173838	0.00629148
LINC01134	0.688492	0.33499	-1.03932	0.00377619	0.0382618
ATP5MC1P5	0.839548	0.394767	-1.08861	0.00133693	0.020976
FCGR1CP	1.14206	2.87768	1.33327	5.3e-05	0.00316421
IL34	1.91411	4.18967	1.13017	0.000636018	0.0136714
P2RY10	0.338296	0.810662	1.26082	0.000296711	0.00866273
LINC01358	0.277832	0.634025	1.19033	0.00139564	0.0215622
ALDOAP1	2.40188	1.11658	-1.10508	0.00433957	0.0414536
CASZ1	2.53357	0.869228	-1.54336	3.99e-05	0.00273414
CHMP4C	36.1176	14.8205	-1.28511	0.00127977	0.0203691
EGFL6	30.2869	201.572	2.73453	2.53e-06	0.000462476
RPL34P1	1.24909	0.478266	-1.38499	0.00408026	0.0402443
AC013470.3	1.96025	0.478801	-2.03354	0.000251233	0.00785686
CH25H	8.23027	18.8275	1.19383	4.1e-06	0.000654457
GPA33	0.194498	1.20445	2.63056	0.00472069	0.0436589
FCGR2A	18.4066	39.4277	1.09898	7.48e-08	4.58e-05
ACTA2	71.7675	164.313	1.19504	0.000985272	0.017494
HLA-DQB1-AS1	1.34379	2.7251	1.02001	0.00483351	0.044306
LINC01783	1.04435	0.186053	-2.48881	0.00029498	0.00862331
HMOX1	103.949	265.614	1.35345	0.000303106	0.008748
RPL13P2	5.59761	2.67826	-1.06352	4.91e-05	0.00303382
AC021443.1	1.71986	0.666786	-1.36699	0.00499641	0.0450207
LINC01923	3.81653	1.15009	-1.73052	0.00102628	0.017936
AC087392.1	2.69167	5.51936	1.036	0.000658169	0.0139145
GAPDHP73	2.17866	1.06972	-1.02621	0.00101834	0.0178159
AC096536.2	1.44645	0.613736	-1.23683	1.49e-05	0.00142414
RPL9P21	6.52941	2.40426	-1.44136	0.00160104	0.0230754
RPL18AP16	6.9257	2.99283	-1.21045	0.000418616	0.0106924
APOL1	28.665	81.2936	1.50385	4.72e-05	0.00300123
MIR4444-2	4.3371	1.44437	-1.58629	0.00033871	0.00935831
IGHV3-48	0.365747	2.49256	2.76871	0.000284989	0.00846227
FDPSP5	1.78249	0.594414	-1.58435	5.79e-05	0.00334601
RPL23AP57	2.85368	1.13357	-1.33195	0.00206202	0.0267517
RN7SL138P	14.6207	51.1859	1.80774	3.59e-07	0.000137853
ANOS1	2.86921	7.81201	1.44504	0.000985272	0.017494
NPM1P34	0.822073	0.228797	-1.8452	0.00123617	0.0200507
FKBP4P1	0.614545	0.247656	-1.31118	0.000242427	0.00775357
AC110995.1	1.18301	3.45759	1.5473	1.3e-07	7.16e-05
COL4A3	0.656608	0.190158	-1.78784	0.00232661	0.0288042
SLC25A5P6	1.28489	0.332211	-1.95148	0.0020774	0.0268946
SLC8A3	38.031	13.1249	-1.53487	3.67e-05	0.00256112
RPS10P3	32.2291	15.2822	-1.07651	0.000105405	0.00474764
AP001542.1	6.06966	47.4586	2.96698	4.39e-06	0.000690419
LRP2	0.67996	0.0632027	-3.42739	0.00459581	0.0430615
AL033527.3	1.01285	0.452255	-1.1632	0.000144527	0.00566507
CCDC3	177.063	78.7416	-1.16907	2.3e-05	0.00188169
AL355472.2	31.2013	15.5063	-1.00875	0.00132175	0.0207667
AC087072.1	1.83727	0.897811	-1.03308	0.00065888	0.0139145
GSTM5	1.77647	4.21026	1.24489	0.00377619	0.0382618
IGKV1-27	0.757657	2.69809	1.83232	0.00157979	0.0230468
AC074051.1	0.730178	0.272315	-1.42297	0.00216414	0.0276697
HGF	5.08416	11.2445	1.14514	1.98e-06	0.000403926
PTCH1	15.2669	6.45389	-1.24217	6.81e-05	0.00365519
RPL7P11	1.89325	0.859481	-1.13933	0.000445381	0.0110521
C3	4.76572	18.4621	1.9538	1.7e-06	0.000360945
TMEM176B	27.0774	58.0411	1.09999	5.12e-05	0.00311869
BOK	32.5025	14.9868	-1.11686	0.0030535	0.0334689
RPL7P10	2.59545	1.00977	-1.36196	0.00318282	0.03442
LOXL4	38.0712	13.4387	-1.50231	0.00212164	0.0272098
RN7SL187P	0.266557	0.926421	1.79722	0.000104725	0.00474764
Z95114.3	0.27059	0.622458	1.20187	0.000690711	0.0143566
LRRC25	7.4012	16.834	1.18554	3.91e-06	0.000628388
AEBP1	308.836	1059.99	1.77914	1.04e-05	0.00112021
CPB1	0.629217	2.03763	1.69526	0.00119549	0.0196064
AP003174.1	4.26132	1.25718	-1.76111	0.00300991	0.0334369
IGHV3-30	3.81357	21.9816	2.52708	0.00183427	0.0251622
AL121820.2	0.347952	1.07537	1.62787	0.000477173	0.0114105
AC021231.2	4.29036	1.80943	-1.24556	0.00232661	0.0288042
HNRNPA1P30	0.727962	0.273801	-1.41074	0.000508173	0.011857
EFHD1	52.7913	21.7446	-1.27965	0.000953187	0.0172902
AC009517.1	0.950761	0.258158	-1.88083	0.000124871	0.00516255
EEF1A1P42	0.482543	0.152652	-1.66041	0.00128896	0.0204869
COL22A1	61.2234	24.2867	-1.33392	0.000985272	0.017494
IGKV1-16	0.830566	3.48841	2.0704	0.000600458	0.0130682
LINC02298	10.5562	4.52481	-1.22216	0.000234496	0.00754651
HTR2A	0.488036	1.98009	2.02051	0.0014095	0.0215622
FMO2	0.426389	1.03336	1.27711	0.0041571	0.0407191
OXCT2	3.00519	1.22049	-1.29999	0.000118489	0.00497126
AC092745.3	1.42087	0.682744	-1.05736	0.00233708	0.028918
PLS1	5.19606	2.5423	-1.03128	0.0014095	0.0215622
FAM189A2	6.69179	2.56831	-1.38157	4.91e-05	0.00303382
AC105277.1	2.10091	4.6482	1.14566	0.00132175	0.0207667
GALNT15	1.41525	5.72285	2.01567	2.11e-05	0.00178361
GATA5	0.883465	0.0994979	-3.15044	0.0042543	0.0411376
PRND	5.50852	12.7551	1.21134	0.00262775	0.030783
ANKRD45	5.24364	2.30465	-1.18602	0.00212164	0.0272098
KIF26B	1.62816	4.40819	1.43695	0.0014095	0.0215622
TRIM7	2.6279	1.04848	-1.32562	0.000167378	0.00618614
APOH	0.57166	0.138283	-2.04754	0.00390157	0.0392513
CPNE5	37.1316	11.8951	-1.64228	0.000234496	0.00754651
AC138207.5	11.8966	35.3678	1.57189	2.41e-08	2.47e-05
C1R	52.0513	104.149	1.00064	3.52e-05	0.00249416
PTCH2	6.27911	2.74677	-1.19282	0.000922061	0.0170532
ABCA3	8.14483	2.37606	-1.77731	0.00112374	0.0189371
RAMP1	40.693	18.716	-1.12051	0.00287625	0.0325659
CD163	13.904	45.4826	1.70981	2.41e-08	2.47e-05
OR2A9P	0.29421	0.608889	1.04933	0.000523268	0.0120848
FAM198B-AS1	0.916833	1.91806	1.06491	4.16e-05	0.00281644
IGHG3	4.21697	18.1332	2.10436	0.00104965	0.0181736
ARX	3.63411	1.08874	-1.73894	0.00109234	0.0186731
MIP	1.26749	0.3439	-1.88191	0.000702602	0.0144992
INSRR	2.11651	5.20691	1.29874	0.00239012	0.0293611
SNRPEP4	25.8022	12.4863	-1.04716	8.32e-05	0.0041146
PLD4	0.904046	2.10975	1.2226	5.12e-05	0.00311869
C1orf162	7.38958	16.4126	1.15124	1.62e-05	0.00149463
HCRT	35.0698	0.295785	-6.88954	0.000620462	0.013439
RPS26P2	2.22661	1.02079	-1.12517	0.00510488	0.0457718
AC007750.1	0.739846	1.49601	1.01582	6.54e-05	0.00354416
JCHAIN	4.82885	12.8212	1.40878	0.000460428	0.0111806
HTRA1	262.819	771.196	1.55303	8.87e-09	1.55e-05
RPL7AP31	3.09334	1.46431	-1.07894	0.00324054	0.0346823
SAMD11	72.5069	25.8274	-1.48921	3.73e-06	0.000616525
MS4A7	9.67445	29.6265	1.61464	5.84e-11	4.41e-07
AC024619.4	12.307	5.80848	-1.08324	0.00333787	0.0353213
NPM1P30	0.754134	0.0700414	-3.42854	4.35e-05	0.00287552
AC009093.2	1.31675	2.84454	1.11121	8.65e-05	0.00418859
RAMP3	7.74018	19.7632	1.35238	0.000449272	0.0110638
AL109741.1	3.69035	7.5401	1.03083	9.37e-05	0.00440329
IGLV3-10	1.12142	3.64599	1.70098	0.00159316	0.0230754
CYSLTR1	1.86289	4.67092	1.32617	0.00035022	0.00955973
COL6A1	1159.64	2544.75	1.13385	1.93e-05	0.00168527
AC091182.2	1.35143	4.75785	1.81582	0.0038453	0.0389098
LDHAP5	7.5506	3.59526	-1.07049	4.34e-05	0.00287552
CD14	79.2321	213.212	1.42813	4.73e-06	0.000714369
AURKAP2	0.979598	0.278136	-1.8164	0.00142919	0.0217752
FCGR2B	1.22655	3.2371	1.40009	2.41e-08	2.47e-05
SATB2	78.9339	36.5454	-1.11095	0.000363012	0.00974627
TAC4	14.9057	2.8746	-2.37443	0.00356994	0.0371523
GAS1	45.9053	124.869	1.44368	0.000806642	0.0157139
C2-AS1	0.275724	0.565341	1.0359	0.00206128	0.0267517
HLA-DRB5	101.493	228.61	1.17151	6.54e-05	0.00354416
AC009093.1	2.29855	4.76401	1.05145	1.42e-05	0.00138184
FPR3	15.5571	36.6938	1.23796	1.03e-06	0.000267686
PLEKHS1	0.578056	1.67788	1.53735	5.17e-05	0.00313253
IGLV1-44	3.17854	9.07461	1.51347	0.00354159	0.0368742
C1QA	184.639	419.991	1.18565	9.06e-06	0.00104734
AC136621.1	1.59648	0.352692	-2.17841	0.00284766	0.0325659
RPS8P3	2.77573	1.34974	-1.04019	0.00333787	0.0353213
HCG14	1.21455	0.334107	-1.86204	0.00180451	0.0249521
AL954705.1	5.34207	2.66144	-1.00519	0.00232661	0.0288042
CTSS	29.9478	61.4091	1.03601	5.8e-07	0.00018009
CSTA	3.15821	6.96766	1.14157	0.000202065	0.006968
MFAP2	97.5286	198.682	1.02657	0.00116102	0.0192423
GRM4	0.548441	0.096954	-2.49996	0.00193318	0.0257485
ISLR	62.0169	291.447	2.2325	8.37e-07	0.000231126
AC026369.2	2.58197	5.20956	1.01269	0.000238611	0.00766205
CLEC5A	2.60844	5.54054	1.08684	6.54e-05	0.00354416
CD82	42.4061	97.1646	1.19616	0.000433694	0.0107975
GPR37	12.0646	3.52172	-1.77643	0.00141841	0.0216546
IGHV3-53	0.475856	2.09383	2.13755	0.000543377	0.0123726
CEBPA	8.14482	17.4244	1.09716	6.27e-06	0.000850263
PDE3A	3.41737	6.877	1.00889	0.00205705	0.0267228
CEACAM4	0.254013	0.815785	1.68329	0.000244924	0.00779355
HNRNPA1P19	1.31854	0.189795	-2.79642	0.00112581	0.0189371
IGHV3-21	1.44005	10.5209	2.86907	0.00327182	0.0349817
GEM	9.30262	35.8776	1.94737	0.000225964	0.00740765
TRGV3	0.38683	0.980905	1.34241	0.000401615	0.0104136
AC109454.1	2.50355	1.0395	-1.26809	0.000560501	0.012623
GPNMB	140.473	328.07	1.22371	4.72e-05	0.00300123
AC110597.1	0.471427	1.26719	1.42652	4.45e-05	0.0029206
AC138207.1	0.413103	0.852044	1.04443	0.000376559	0.0100368
TMEM30B	1.73763	7.17746	2.04635	9.92e-06	0.00110208
HRASLS2	2.86589	0.864745	-1.72864	0.00341321	0.0360257
AC134312.5	3.96466	8.14228	1.03824	0.000234487	0.00754651
SPARCL1	26.8873	55.5975	1.04809	1.76e-07	8.85e-05
RPSAP17	3.29605	1.64156	-1.00567	0.00375407	0.0380887
PNMA2	11.5785	5.47295	-1.08106	0.00205705	0.0267228
TUBB4BP3	1.67859	0.422761	-1.98934	0.00161824	0.0232928
GAPDHP70	4.32362	2.088	-1.05012	0.00486552	0.044306
RPL12P42	4.69696	2.12726	-1.14273	0.000143704	0.00564254
HTR1B	0.289914	0.580018	1.00047	0.00117461	0.019439
IGLV2-14	6.50166	47.9354	2.88221	0.000269367	0.00818068
CACNG6	3.49217	0.462106	-2.91783	0.00539433	0.0471447
CDCA7	18.922	8.92136	-1.08473	0.000922061	0.0170532
LINC00320	1.51804	0.485682	-1.64412	0.00444488	0.0423536
AC005786.1	5.04789	0.813536	-2.6334	0.00141449	0.021624
HK2P1	0.527974	0.222652	-1.24568	0.000129096	0.00528898
AC010609.1	19.1169	3.90153	-2.29273	0.000675638	0.0141944
CHML	20.8029	7.97107	-1.38394	6.88e-06	0.000905882
APCDD1	157.976	63.2031	-1.32164	0.00386514	0.0389194
LINC01705	3.17586	11.4115	1.84527	0.000426243	0.0107975
CYP2S1	1.80782	3.67539	1.02365	9.92e-06	0.00110208
RPS10P5	6.09786	2.76719	-1.13988	9.74e-05	0.00448724
PDK1	9.59502	4.08337	-1.23253	0.000433694	0.0107975
AC244034.1	2.51599	1.06852	-1.23552	0.000133072	0.00539333
MPEG1	15.9567	41.7255	1.38677	4.68e-08	3.31e-05
HNRNPA1P12	3.57069	1.77134	-1.01136	0.000173838	0.00629148
ERAP2	14.1387	40.3066	1.51137	0.00270834	0.0314829
AC131235.1	55.8761	26.7043	-1.06516	0.000167378	0.00618614
AL122020.1	39.3325	18.4502	-1.09209	0.00112374	0.0189371
RPS10P21	0.654917	0.0704857	-3.21591	0.00431701	0.0414536
FPR1	2.71133	7.79	1.52262	4.96e-06	0.000743953
SLC29A2	10.4572	4.58281	-1.19019	0.00343783	0.0360257
AC103591.1	2.48728	1.16291	-1.09682	0.00153064	0.0226064
FAAH	11.5065	5.4913	-1.06723	0.000389899	0.0101787
DAB2	38.6342	80.2899	1.05534	1.61e-11	1.83e-07
CCDC58P3	1.0635	0.438018	-1.27975	0.00106816	0.0184312
AP002414.2	0.549389	2.41218	2.13444	8.07e-05	0.00405456
NRBF2P3	0.927538	0.373266	-1.3132	0.00288331	0.0326272
AL603882.1	4.17126	1.88388	-1.14677	0.000573612	0.012766
RDH5	0.774342	1.88825	1.28601	0.00239881	0.0293611
ACTG2	3.02453	32.8893	3.44284	3.55e-06	0.000596359
RPSAP49	1.69318	0.755683	-1.16388	0.00410592	0.0402875
P2RY6	1.88511	4.46646	1.24448	4.52e-05	0.00294589
INSC	79.5976	35.2398	-1.17552	1.09e-05	0.00115008
RAB11FIP1	12.5359	5.19245	-1.27157	0.00119944	0.0196064
ALOX5AP	11.9288	24.36	1.03006	2.08e-06	0.000409652
AC068025.1	1.02947	0.449495	-1.19552	0.00204694	0.0267228
ATP5MGP3	3.45235	1.60186	-1.10783	0.00446099	0.0423536
AC144831.1	4.5765	9.79274	1.09747	0.000133072	0.00539333
AIM2	6.45142	21.6769	1.74847	0.000128035	0.00526452
AL139147.1	0.398014	0.909493	1.19224	0.00546855	0.0473064
DSE	6.36238	12.9049	1.02028	9.06e-06	0.00104734
PRR36	9.25904	3.32525	-1.4774	0.000449272	0.0110638
RPL22P8	1.57085	0.753037	-1.06075	0.000427643	0.0107975
PNMA6A	4.50402	1.56168	-1.52812	0.00262775	0.030783
PHLDB2	4.28013	10.1866	1.25094	6.27e-06	0.000850263
HNRNPA1P41	1.61088	0.787794	-1.03196	0.000554096	0.0125036
ADAM29	0.905131	0.27822	-1.7019	0.00366858	0.0375902
RPL7AP11	9.04099	4.21256	-1.10178	0.000109609	0.0048502
PRDM13	1.48214	0.175153	-3.081	0.000507321	0.011857
LINC02104	1.4592	3.95076	1.43695	4.73e-05	0.00300158
TDO2	3.54995	9.88504	1.47745	9.92e-06	0.00110208
PTPRZ1	41.4812	9.25369	-2.16436	0.00127977	0.0203691
PRDM12	0.565521	0.141632	-1.99744	0.00281385	0.0323279
RPS3AP49	7.87563	3.29249	-1.25822	0.000433694	0.0107975
ID2-AS1	1.65924	0.755047	-1.13588	0.000197237	0.00693884
THY1	92.0686	215.891	1.22952	2.32e-07	0.000106816
CXADR	14.0877	5.63416	-1.32216	9.06e-06	0.00104734
SNRPEP6	0.710186	0.278855	-1.34868	0.00163648	0.0234443
AL356804.1	0.817284	0.117524	-2.79788	0.000112736	0.00496914
RPL4P3	4.35828	2.15117	-1.01864	0.000681026	0.0141944
OR8B10P	1.34721	0.222011	-2.60127	5.11e-05	0.00311869
AC109479.1	0.675608	1.76703	1.38706	0.000459061	0.0111806
GTF2F2P1	0.520251	1.08821	1.06468	0.00108779	0.018614
AP003548.1	0.273664	0.885763	1.69452	0.00261328	0.030783
LINC00092	2.94728	1.42747	-1.04592	0.00421631	0.0408729
ANKRD20A10P	0.705034	0.159403	-2.14501	0.00127704	0.0203691
AC017007.3	1.14169	0.505104	-1.17652	5.21e-05	0.0031457
LKAAEAR1	5.36813	2.11184	-1.34592	0.000891869	0.0167131
RPL22P18	1.42945	0.468988	-1.60784	0.00259735	0.030783
COL8A2	54.9125	128.092	1.22198	0.00279116	0.0320997
SIGLEC1	5.36215	12.7425	1.24877	2.11e-05	0.00178361
AC112191.3	0.543333	0.265588	-1.03265	0.00462357	0.0433037
IL10RA	5.08656	12.5737	1.30564	4.22e-07	0.0001517
AC090114.1	19.9341	9.41275	-1.08255	0.000779936	0.0154595
LINC01918	2.35684	0.766166	-1.62113	0.0020667	0.0267714
OCA2	1.38843	0.303224	-2.195	0.00260349	0.030783
ENHO	45.9436	21.5463	-1.09242	0.00296368	0.0330439
CGREF1	64.5111	26.102	-1.30539	4.72e-05	0.00300123
DNAI1	0.895601	0.383894	-1.22215	0.000702602	0.0144992
CYFIP2	31.3546	10.3065	-1.60512	0.000891869	0.0167131
AC005307.1	0.675528	0.160384	-2.07448	0.00059645	0.0130185
TNFSF13B	5.13576	10.2716	1.00002	2.85e-05	0.0021747
AC026798.1	1.04006	0.28104	-1.88782	0.00252383	0.0302872
RPL7AP50	8.44905	3.84099	-1.13731	0.000225964	0.00740765
ARSI	5.19963	11.9832	1.20453	6.57e-06	0.000880186
PRKAG2-AS1	6.64223	2.77594	-1.25869	0.00287625	0.0325659
IGLV9-49	0.156485	0.572029	1.87006	0.00555878	0.0478279
LILRB5	1.90955	4.73712	1.31078	7.68e-05	0.00395449
CCR7	0.762107	1.66879	1.13074	0.00153064	0.0226064
AC098851.1	0.39259	0.827104	1.07505	0.000939646	0.0172902
AC074117.2	2.12573	0.47732	-2.15493	0.00193549	0.0257641
TCP1P1	1.7588	0.851386	-1.0467	0.000225964	0.00740765
ARHGDIG	1.1193	0.096587	-3.53463	0.00169783	0.0239706
GRM7-AS1	9.32339	0.835529	-3.48009	0.00147501	0.0220434
IGKC	36.4197	98.469	1.43495	3.28e-05	0.00238805
HAUS6P1	0.551253	0.239141	-1.20486	0.00135318	0.021187
IGHG2	6.90429	27.7319	2.00598	0.000591034	0.0129722
AL355922.1	0.262085	0.709255	1.43627	0.0041086	0.0402963
AC069549.1	1.7047	3.44595	1.01539	0.000414645	0.0106631
PTPN3	11.8803	5.3274	-1.15707	3.39e-06	0.000576907
AC007182.2	23.2879	10.7894	-1.10997	0.000113968	0.00497126
CKMT1B	1.10916	0.165299	-2.74632	0.00190733	0.025737
AC135352.1	2.0316	0.526374	-1.94846	0.0010819	0.018614
SLC7A3	1.61652	0.46422	-1.80001	0.00312183	0.0340844
IGLV2-11	1.52035	43.6035	4.84197	0.00128026	0.0203691
AC041040.1	2.43549	5.58287	1.1968	0.000363012	0.00974627
AC092324.1	3.05265	1.18992	-1.35919	0.000374274	0.010035
AL138885.1	0.529755	0.0714143	-2.89104	6.11e-05	0.00345313
AC005996.1	0.39746	0.866936	1.12511	0.00202387	0.0265814
RPL7P15	5.00195	2.04628	-1.28949	0.00144083	0.0217781
IGHV3-23	4.93443	28.2549	2.51754	0.000524364	0.0120978
BNIP3P1	4.71189	1.71622	-1.45707	2.3e-05	0.00188169
AC009963.3	1.0658	0.450389	-1.2427	0.00278094	0.0320997
BNC2	3.13892	8.81236	1.48926	0.00123901	0.0200507
AC087385.2	4.66772	1.9962	-1.22546	1.04e-05	0.00112021
AP000343.1	0.943753	0.258109	-1.87043	0.00128947	0.0204869
NACAP5	0.807516	0.187242	-2.10858	0.00191745	0.0257485
CALD1	80.4032	160.917	1.001	1.36e-05	0.0013448
ERBB4	2.60388	0.665239	-1.96872	0.00132175	0.0207667
AC092017.2	11.1291	3.69448	-1.59089	0.000659	0.0139145
SLC6A2	4.88435	0.90142	-2.4379	0.000794474	0.0157065
RPL35AP33	1.60744	0.542053	-1.56826	0.00250609	0.0301369
CDA	2.86114	5.87055	1.03691	0.00127977	0.0203691
BAIAP2L1	4.71447	10.2011	1.11355	0.000225964	0.00740765
UBE2SP2	14.2478	7.00358	-1.02457	9.92e-06	0.00110208
GAPT	0.399026	1.52715	1.93629	2.42e-07	0.000106816
HNRNPA1P43	0.626847	0.211102	-1.57017	7.17e-05	0.00376673
HLA-DMA	33.8281	76.2028	1.17162	9.98e-08	5.8e-05
MFAP5	1.12505	5.46843	2.28114	0.00529666	0.0464581
HSPE1P2	6.23454	2.85622	-1.12617	4.34e-05	0.00287552
CCDC144NL	1.61022	0.335735	-2.26186	0.00392333	0.0394352
FOXE3	1.33336	0.610361	-1.12733	0.00471009	0.0436589
AC096746.1	0.903025	0.0819188	-3.4625	0.00587477	0.0494929
SYNC	2.19408	6.32625	1.52774	0.00176004	0.0245387
AC007066.1	6.88998	2.39161	-1.52652	0.00165257	0.0234443
SIGLEC7	2.22983	5.04041	1.1766	4.91e-05	0.00303382
KBTBD11	10.1046	4.25402	-1.24811	0.000202065	0.006968
AL583785.1	0.580218	1.65272	1.51017	2.54e-05	0.00200763
FRMD1	1.84249	0.511251	-1.84955	0.00569424	0.048475
SINHCAFP2	1.11684	0.313621	-1.83232	0.000632112	0.0136714
AC005274.1	3.09571	0.654026	-2.24285	0.00480794	0.044306
AC018755.4	0.90048	2.16432	1.26515	0.00380474	0.0385166
AC098613.1	0.657823	1.60116	1.28334	0.00028092	0.00839003
HSPA4L	6.41732	2.6579	-1.27169	0.00421631	0.0408729
LRRC55	0.224724	0.515936	1.19904	0.00370968	0.0379442
CNTN1	4.21473	9.47582	1.16881	0.000261917	0.00798652
LINC01517	2.95392	0.291717	-3.33999	0.000360683	0.00974627
FAM163B	1.05989	0.247874	-2.09623	0.00343468	0.0360257
SPIRE2	2.51295	1.14286	-1.13673	0.00232661	0.0288042
MRPL35P3	1.62796	0.597476	-1.44611	0.00205161	0.0267228
GALNT14	49.5056	19.8868	-1.31578	0.000194634	0.00685791
GGTA1P	2.60573	7.46357	1.51818	7.8e-09	1.55e-05
SMAD9	20.6554	9.095	-1.18337	2.73e-05	0.00210514
AC092418.1	1.51031	0.583815	-1.37126	0.00169423	0.0239706
CPE	1553.89	670.387	-1.21282	0.000481987	0.0114105
CSF3R	1.6066	3.41371	1.08733	1.62e-06	0.000346583
TLR1	2.42341	4.92611	1.02341	1.25e-07	7.1e-05
AC005832.4	0.479691	0.165383	-1.53629	0.000876943	0.0166415
EEF1B2P4	0.935076	0.275125	-1.765	0.0023599	0.0291685
AL049779.2	2.18608	0.831162	-1.39514	0.00172367	0.0241955
AC099521.2	4.07857	1.27348	-1.67929	0.0021169	0.0272098
HLA-DRB6	11.0039	22.5884	1.03757	0.00123901	0.0200507
NID2	33.1216	82.31	1.3133	4.45e-07	0.000152762
PURPL	0.380794	0.829601	1.12341	0.000191862	0.00678131
AC087343.1	4.51351	2.03025	-1.1526	0.000234496	0.00754651
PRTG	5.00084	2.03775	-1.29519	0.00108755	0.018614
CIITA	2.13696	4.54182	1.08771	5.45e-06	0.000791143
TNFAIP6	18.6102	38.6028	1.05261	1.85e-05	0.00163208
RPL12P8	3.55641	1.76241	-1.01287	0.0014095	0.0215622
IGHV3-49	0.472806	2.91627	2.62481	0.0031228	0.0340844
LYVE1	3.04456	11.2912	1.8909	6.86e-10	2.22e-06
KAZALD1	99.8351	41.6208	-1.26224	9e-05	0.00428601
CHST13	34.7048	16.701	-1.0552	0.00270834	0.0314829
AL359643.1	1.49033	0.692014	-1.10676	0.00494181	0.0449645
AC004936.1	11.7497	2.64283	-2.15247	0.00408602	0.0402443
ANGPTL2	148.128	309.098	1.06122	0.000133072	0.00539333
PHBP11	1.17184	0.529019	-1.14739	0.00218921	0.0276779
SASH3	6.19289	13.734	1.14906	6.79e-07	0.000199873
KIAA1958	4.40239	1.82788	-1.26812	7.99e-05	0.00403315
RPL32P1	0.29815	0.64298	1.10873	0.000200087	0.006968
TMCC2	21.6238	8.96638	-1.27003	1.49e-05	0.00142414
WISP2	3.83861	14.4171	1.90913	0.00119944	0.0196064
RPS10P28	2.09461	0.968421	-1.11298	0.0008914	0.0167131
PLXNC1	4.55825	12.5307	1.45892	4.95e-07	0.000160229
MIR933	1.26154	0.518569	-1.28258	0.00404749	0.0401312
RPL10P13	4.90481	1.75568	-1.48217	0.000850627	0.0163737
NOL4	1.17357	0.261164	-2.16788	0.00246219	0.0298186
JAG2	44.6904	19.6994	-1.18181	1.55e-05	0.00144775
HNRNPA1P42	0.725495	0.249075	-1.54239	0.00463301	0.0433742
AC090686.1	2.89729	1.34847	-1.10338	0.000389899	0.0101787
ATP5MC1P7	1.34878	0.231927	-2.53991	2.96e-05	0.00223908
PROK2	4.69204	1.02775	-2.19072	0.00143936	0.0217781
PTGFR	17.5063	40.842	1.22218	0.00187382	0.0253301
AC073861.1	379.469	186.318	-1.02622	0.00279116	0.0320997
SLC9A3R1	73.4159	32.5554	-1.17319	0.000834183	0.0160982
LINC02593	19.713	5.89277	-1.74213	5.71e-06	0.000823814
AL353151.1	1.48407	0.506382	-1.55126	4.8e-05	0.00303382
CRYBA2	14.1373	0.913396	-3.95212	9.39e-05	0.00440425
NIFKP3	1.0465	0.154595	-2.75901	0.00113329	0.0190332
IGHG1	25.7612	106.749	2.05095	0.000209757	0.00714626
EEF1A1P38	6.8933	3.22632	-1.0953	0.00270834	0.0314829
FMO3	1.53103	8.56539	2.48401	0.000234496	0.00754651
IGKV3-20	9.78929	27.3557	1.48256	0.000386021	0.0101787
XRCC6P1	1.4784	0.645493	-1.19556	0.000465365	0.0111806
TRIM17	10.7161	3.77009	-1.50712	0.000465365	0.0111806
HSP90AA5P	1.51391	0.672001	-1.17174	0.00367175	0.0375902
RTBDN	1.00811	0.472177	-1.09425	8.67e-05	0.00418859
LTB	3.60131	7.32288	1.02389	0.00592447	0.0494929
AL445685.2	0.931346	0.224225	-2.05437	0.00401065	0.0398008
AC044787.1	16.2983	8.11304	-1.0064	0.000704611	0.0144992
AC044802.1	0.82638	0.358634	-1.20429	0.00410538	0.0402875
AL139125.2	0.552105	1.31617	1.25333	0.000302892	0.008748
PLAU	41.8096	107.754	1.36583	2.62e-05	0.00204481
AC104563.1	33.2847	11.2238	-1.5683	0.000118489	0.00497126
ACKR1	0.616941	4.16858	2.75635	0.000162117	0.00605095
AL136084.3	1.39425	2.90258	1.05785	0.00457527	0.0430615
AC009159.3	1.32652	2.74587	1.04962	0.000161141	0.00602444
C1S	31.777	82.4178	1.37497	5.98e-06	0.000836586
SIRPB2	1.05848	2.23878	1.08072	0.000118489	0.00497126
DUSP26	3.38342	0.846979	-1.99809	0.000379456	0.0101022
SLC9A2	2.9527	1.10595	-1.41674	0.000559312	0.0126087
AC108114.1	1.65977	0.512366	-1.69573	0.000387918	0.0101787
AL161909.1	13.1291	4.57512	-1.52088	0.000101353	0.00462952
COLEC10	1.20358	0.261513	-2.20237	4.18e-05	0.0028171
DSEL	6.31355	14.5119	1.20071	0.000806642	0.0157139
RPL7AP6	94.5538	46.0533	-1.03783	0.0014095	0.0215622
AL139095.2	45.6224	21.1634	-1.10817	0.000123176	0.00510177
AL670729.1	12.9097	5.29016	-1.28707	0.00127499	0.0203691
ADGRV1	1.05507	0.300908	-1.80995	0.00279116	0.0320997
MS4A6A	10.3677	23.3466	1.17112	1.08e-06	0.000275411
RPS2P6	1.48035	0.712599	-1.05477	0.00193318	0.0257485
AC020899.1	6.21566	2.84436	-1.1278	0.000187458	0.00663603
AC112653.1	0.715281	0.257369	-1.47467	0.00256781	0.0304907
RPL21P131	1.38427	0.67702	-1.03186	0.00114857	0.0192423
PDGFRB	80.0465	179.027	1.16127	2.08e-06	0.000409652
NHP2P1	11.1551	5.34744	-1.06079	0.00205705	0.0267228
ISLR2	0.539006	1.51855	1.49432	0.00205705	0.0267228
RPS26P56	1.38258	0.390306	-1.82469	0.000157843	0.00598007
AL139100.1	40.6594	17.9185	-1.18213	0.000180529	0.00646934
AC015720.1	1.34666	0.184417	-2.86834	0.00150819	0.0223623
RCOR2	153.736	65.9843	-1.22026	6.12e-07	0.000187262
BX284668.2	1.96535	0.291963	-2.75093	0.000143538	0.00564254
MMP20	7.91844	0.630919	-3.64969	6.2e-05	0.00345313
AC008813.1	3.49909	1.56379	-1.16193	0.000314301	0.00888989
PCED1B-AS1	2.08281	4.26379	1.0336	7.54e-06	0.000939601
HSPA8P11	0.887064	0.343622	-1.36822	0.00135546	0.021196
AL079341.1	1.04171	0.156945	-2.73062	0.00454277	0.0430452
SNRPEP3	0.580132	0.174192	-1.73571	0.000869332	0.0165231
CTF1	2.19277	4.97508	1.18196	8.27e-06	0.00100183
VENTX	0.805313	1.77198	1.13774	4.72e-05	0.00300123
RPL21P18	1.24385	0.394976	-1.65498	0.000590066	0.0129722
SFXN2	4.46067	2.20143	-1.01882	3.1e-05	0.00228306
LILRB2	3.50155	7.40252	1.08002	3.52e-05	0.00249416
PNMT	0.961731	0.432608	-1.15257	0.0045048	0.0427032
PHOSPHO1	350.155	148.975	-1.23292	0.000118489	0.00497126
AC108022.1	1.73441	0.735442	-1.23776	0.000992275	0.017577
RGS5	8.08107	17.1257	1.08354	0.000105405	0.00474764
FKBP4P6	0.609945	0.253887	-1.26449	0.000724111	0.0147587
RPS3AP6	147.201	69.3461	-1.0859	0.0051493	0.0457718
CFAP300	6.61114	2.40492	-1.45891	0.000953187	0.0172902
MESP1	6.29169	2.94004	-1.09761	0.000252463	0.00785686
MYOM2	8.18274	3.58042	-1.19245	2.32e-07	0.000106816
AC008694.2	1.34285	0.58244	-1.20511	0.000964036	0.017413
MAST1	1.69127	0.680607	-1.31321	0.000202065	0.006968
LURAP1L	3.1823	7.09777	1.1573	5.12e-05	0.00311869
AC025271.1	0.750461	0.348273	-1.10756	0.00397238	0.0395924
CTXN1	57.609	14.2897	-2.01132	0.000636018	0.0136714
AC008065.1	2.20552	1.05989	-1.05721	0.00327684	0.0350189
AC027612.3	3.23339	0.893038	-1.85625	0.000209757	0.00714626
AL592293.2	2.35903	1.07062	-1.13974	0.00183307	0.0251622
LINC01221	9.21539	4.3109	-1.09605	0.00585119	0.0493172
IFITM5	1312.81	506.552	-1.37388	9e-05	0.00428601
SHISA3	4.35921	1.60496	-1.44153	0.00433357	0.0414536
LRRC32	10.5057	38.2707	1.86506	1.14e-06	0.000286613
GGT5	10.2564	24.5371	1.25843	3.79e-07	0.000143064
RPS8P10	0.519715	0.23775	-1.12827	0.00464052	0.0434266
AC241584.1	1.32308	0.609536	-1.11812	4.28e-05	0.00287552
AL672212.1	1.25167	0.271959	-2.20239	0.000684098	0.0142453
ATP5MGP2	3.54022	1.69077	-1.06615	0.00497918	0.0450207
P4HA3	7.12221	26.5565	1.89867	2.2e-07	0.000105843
OTX2	2.36293	0.276689	-3.09424	0.00072109	0.0147587
GSTP1P1	2.34257	0.419072	-2.48282	0.00183474	0.0251622
SLC36A2	20.3542	9.42295	-1.11108	0.000953187	0.0172902
PPIAP66	1.80835	0.757908	-1.25458	0.000507561	0.011857
AC138904.1	1.77677	0.556074	-1.6759	0.00345179	0.0361553
LILRA1	0.398113	1.1397	1.5174	1.36e-06	0.000325736
AC091979.1	0.406095	1.13455	1.48223	0.0027141	0.0315337
PLA2G2A	0.392234	4.0748	3.37694	0.00246635	0.0298186
SEPHS1P6	3.01734	1.12973	-1.4173	0.000281816	0.00839003
HSPD1P5	1.44786	0.568632	-1.34835	6.88e-06	0.000905882
CD80	0.671456	1.66574	1.3108	0.00109289	0.0186731
AC006210.2	0.965038	0.361536	-1.41645	0.00212544	0.0272098
NKAIN1	2.07581	0.620956	-1.74111	0.00287625	0.0325659
LY96	20.1333	47.0681	1.22517	3.49e-12	7.91e-08
AC129507.1	0.19728	0.684445	1.79469	4.82e-05	0.00303382
SAMSN1	2.79108	5.82778	1.06212	5.45e-06	0.000791143
COX6B1P4	1.21819	0.312983	-1.96058	0.00332509	0.0353213
GADD45A	32.4058	66.8705	1.04512	0.000862584	0.0164087
RPL21P111	1.16751	0.163959	-2.83203	0.00305605	0.0334806
LINC00237	1.98201	0.654673	-1.59811	0.00288684	0.0326368
NTN4	5.69568	16.2627	1.51363	0.000363012	0.00974627
HSPE1P4	7.04321	2.49508	-1.49715	5.17e-05	0.00313253
AC008026.1	28.2018	12.1849	-1.2107	3.52e-05	0.00249416
AC009093.4	0.295808	0.674762	1.18972	0.00482039	0.044306
LPAR5	4.29288	9.95292	1.21317	7.16e-07	0.000205263
AL078604.1	3.59253	1.26022	-1.51133	0.00112673	0.0189371
AL512430.3	1.83138	0.672639	-1.44503	0.000444632	0.0110456
GPR85	1.38525	2.83446	1.03293	1.85e-05	0.00163208
AP000942.1	2.04216	0.992353	-1.04117	0.000418616	0.0106924
MCIDAS	2.15766	0.801077	-1.42945	0.00491164	0.0447079
AC010768.2	0.2719	0.673723	1.30908	0.000571045	0.012766
HOXD13	26.8058	12.7307	-1.07423	0.00127977	0.0203691
GREM1	5.99309	33.4257	2.47958	0.0051493	0.0457718
CX3CR1	2.42011	7.4744	1.62688	3.91e-06	0.000628388
GSDMA	1.04203	2.48359	1.25304	0.000403261	0.0104136
AL117328.1	1.03327	2.0744	1.00548	0.000307441	0.00883931
OCLN	1.01549	0.242428	-2.06656	0.00362052	0.0374155
HNRNPA1P22	0.708985	0.353611	-1.00359	0.00186058	0.0253301
IGLV3-21	4.62898	13.306	1.52331	0.00140934	0.0215622
GREB1L	0.839582	0.210844	-1.99349	0.0030535	0.0334689
OR8Q1P	1.3851	0.258404	-2.42229	0.00046319	0.0111806
NGEF	21.5958	10.5547	-1.03286	0.000418616	0.0106924
PCSK1N	17.4621	3.20172	-2.44731	0.00327927	0.0350283
AP001189.1	0.238759	1.0392	2.12184	1.28e-06	0.000311989
CD69	0.591883	1.38941	1.23109	0.000773265	0.0154595
GIMAP5	0.453198	0.999299	1.14077	5.79e-05	0.00334601
LOXL1	68.2403	191.694	1.49011	0.000113968	0.00497126
AC093789.1	3.18182	1.24233	-1.35681	0.000292782	0.00857012
TLR8	0.685974	1.73654	1.33999	8.37e-07	0.000231126
LILRA2	0.498045	1.13663	1.19041	9.28e-07	0.000253188
GPR34	7.51999	20.0739	1.41652	2.73e-09	6.87e-06
AL356535.1	20.7008	9.54655	-1.11663	1.3e-05	0.00130321
CARD11	1.53982	3.18685	1.04937	2.08e-06	0.000409652
PANX3	568.029	208.569	-1.44544	0.000155121	0.00588681
AC023043.3	0.187835	0.683643	1.86377	0.00369771	0.0378389
PLEKHH1	1.58752	0.777267	-1.03029	0.00254933	0.0302872
AC079768.1	0.707419	0.263978	-1.42215	0.00401256	0.0398023
KIAA1549L	2.57853	5.58589	1.11524	5.79e-05	0.00334601
SETP7	0.716868	0.109431	-2.71168	0.00306387	0.0335501
FCGR1A	3.17468	10.2433	1.69	1.33e-07	7.16e-05
VCAM1	12.4976	38.4819	1.62253	2.41e-06	0.000451293
RPL13P6	2.37486	1.08974	-1.12386	0.0024604	0.0298186
AC093155.2	1.92576	0.722133	-1.4151	0.00043096	0.0107975
LTK	14.397	5.64873	-1.34977	4.91e-05	0.00303382
AL121949.1	0.548864	0.239282	-1.19774	0.000305773	0.00881373
HOMER2	26.3453	11.1539	-1.23999	0.000499155	0.0117069
C1QC	228.387	539.801	1.24095	6.27e-06	0.000850263
IL33	0.444187	1.42948	1.68625	0.000136453	0.00550084
AL157400.2	0.622492	0.130736	-2.2514	6.2e-05	0.00345313
TERT	0.860943	0.232931	-1.88602	0.00363718	0.0374155
AL355376.2	1.83199	0.444111	-2.04442	0.00251828	0.0302675
KRTAP13-1	3.13612	0.0962325	-5.02631	0.00364643	0.0374155
TLE6	0.820321	0.336231	-1.28674	0.00170553	0.0239706
C1RL	6.38748	12.9803	1.023	5.2e-06	0.000774701
MRVI1	1.38608	3.21157	1.21227	2.73e-05	0.00210514
RPL5P17	6.8331	3.17429	-1.10611	0.000337846	0.0093492
IGHM	3.42056	48.8024	3.83465	0.00153015	0.0226064
RPS3AP44	4.11558	1.67158	-1.29988	0.000303106	0.008748
ACSL5	4.36025	9.25667	1.08608	6.03e-05	0.00341527
FGL2	8.62471	18.7536	1.12062	1.7e-05	0.0015369
NDNF	110.71	37.9084	-1.54619	0.00105242	0.0181736
EPHA6	1.3318	0.421668	-1.6592	0.00539468	0.0471447
AL645608.2	6.00823	2.70755	-1.14995	0.000779936	0.0154595
SMPD3	76.8206	28.8392	-1.41346	6.03e-05	0.00341527
AL022332.1	1.64319	0.0545616	-4.91247	0.00141551	0.0216249
EDA2R	0.306763	1.63381	2.41305	0.000168083	0.0062021
GAPDHP66	0.539246	0.176674	-1.60985	0.000756824	0.015174
AC069209.1	0.716798	1.54006	1.10335	0.000259994	0.00798652
F13A1	15.8756	48.8999	1.62302	2.79e-06	0.000497823
SCG2	0.862588	8.00756	3.21462	0.000138632	0.00551996
ADRA1A	2.41103	0.796575	-1.59777	0.00119895	0.0196064
HAND2	4.49164	1.06762	-2.07284	0.000115998	0.00497126
APCDD1L	6.03477	24.7552	2.03636	0.00560273	0.0478279
AL133215.2	5.5165	2.37205	-1.21762	0.000754044	0.0151316
IGKV3-11	4.20694	16.4167	1.96432	0.000363076	0.00974627
AC108073.1	2.48769	0.931619	-1.41699	5.92e-08	3.95e-05
APOD	5.3304	17.7391	1.73462	0.000593759	0.0129722
ANKRD63	1.67573	0.217823	-2.94356	0.00297392	0.0331417
RPL7P25	0.698914	0.339751	-1.04064	0.00317555	0.0343742
DMBX1	2.31078	0.687422	-1.74911	0.00267988	0.031345
SSC5D	5.72281	17.5915	1.62008	8.65e-05	0.00418859
SCN5A	2.01149	0.793684	-1.34163	0.00101834	0.0178159
THEMIS2	12.872	27.9837	1.12035	2.56e-08	2.47e-05
SLC27A2	4.1022	0.656985	-2.64247	0.00146217	0.0218659
C10orf55	0.817293	1.88514	1.20574	3.1e-05	0.00228306
IGKV2-24	1.2429	5.33706	2.10233	0.00139588	0.0215622
RPRML	0.943706	0.225988	-2.06209	0.000482905	0.0114203
ST6GAL2	3.68205	9.54751	1.37462	0.00247304	0.0298186
IGHV1-2	0.941245	17.6971	4.2328	0.00324075	0.0346823
AC104759.1	0.485821	0.200416	-1.27743	0.00184476	0.0252842
IGFBP4	260.197	607.992	1.22445	3.91e-08	2.86e-05
AC005740.1	0.558754	0.177502	-1.65437	0.000457699	0.0111806
AC092047.1	2.05794	0.78614	-1.38834	0.00221391	0.0279589
RPL23P8	31.7549	15.001	-1.08192	0.00421631	0.0408729
AC020637.1	1.32555	4.35937	1.71753	0.00416795	0.0408078
RPS24P6	1.45983	0.580607	-1.33017	0.00113933	0.0191205
CA3	371.988	154.8	-1.26485	0.00165257	0.0234443
C5AR1	11.3743	22.9181	1.01071	7.54e-07	0.000213541
AC125238.2	0.705407	0.330283	-1.09476	0.00547392	0.0473167
RPSAP76	1.334	0.47752	-1.48213	0.00569778	0.048475
DLX1	13.5051	6.1232	-1.14115	0.00170553	0.0239706
IRF8	3.25875	6.53831	1.0046	6.81e-05	0.00365519
VSIG4	13.6807	48.4235	1.82357	2.72e-08	2.47e-05
KCNJ11	1.25299	0.435079	-1.52602	0.00457944	0.0430615
AC092666.2	1.292	0.347353	-1.89513	0.00470467	0.0436589
IL2RA	1.10528	2.43923	1.14201	8.66e-06	0.00103766
TMEM151A	1.02448	0.26653	-1.94252	0.000578347	0.0128461
AC111152.3	1.57861	0.673105	-1.22975	0.00152812	0.0226064
MLC1	47.4166	22.1071	-1.10088	0.000418616	0.0106924
RPL17P41	0.810638	0.343432	-1.23903	0.0019291	0.0257485
MYL6P1	1.22993	0.555694	-1.14622	0.000911669	0.0170532
IGHV1-69D	0.907934	29.3694	5.01558	0.000180068	0.00646934
RPS6P25	29.5224	14.7468	-1.00141	0.00127977	0.0203691
LINC01605	2.74941	9.18868	1.74074	0.00399322	0.0396626
SRCIN1	0.950356	0.323232	-1.5559	0.00225638	0.0282277
STEAP4	3.50924	9.10886	1.37611	0.00181612	0.0249521
AC000089.1	10.63	5.07012	-1.06805	0.0016011	0.0230754
AC023644.1	1.13515	0.477223	-1.25015	0.0025291	0.0302872
SP7	445.224	209.91	-1.08476	8.27e-06	0.00100183
AC005229.1	0.7223	0.224154	-1.68811	0.00092422	0.0170792
IGHV3-74	0.924244	3.87287	2.06706	0.00111501	0.0189371
AC092155.2	2.96957	1.33082	-1.15794	0.000109609	0.0048502
IGLV2-23	2.03175	7.52652	1.88926	0.00032754	0.00920687
EIF3H	205.779	99.8246	-1.04363	9.37e-05	0.00440329
AL137026.1	0.197321	0.935819	2.24569	4.57e-05	0.00296563
HRH1	7.92719	16.8972	1.0919	7.09e-05	0.00373457
PODN	6.62793	21.8523	1.72115	3.4e-07	0.000137595
HTR2B	0.662435	1.86956	1.49684	1.14e-08	1.62e-05
IGLV1-47	1.27864	13.5429	3.40485	0.000111758	0.00493564
TRBV29-1	0.175521	0.764155	2.12222	0.00149112	0.0222695
KLHL4	0.971798	4.7663	2.29414	2.85e-05	0.0021747
NPM1P31	0.814168	0.244151	-1.73755	0.00111066	0.0189371
RPS4XP7	4.34731	1.77624	-1.2913	0.000465365	0.0111806
AP001189.3	0.536896	1.54608	1.5259	0.00021329	0.00723399
MYEF2	4.17837	1.21995	-1.77611	0.000433694	0.0107975
RN7SL231P	0.629635	0.0592757	-3.409	0.00100586	0.0177898
