# Supplementary material for: Infiltration of LPAR5+ macrophages in osteosarcoma tumor microenvironment predicts better outcomes
Source: Front Immunol. 2022 Dec 15;13:909932. doi: 10.3389/fimmu.2022.909932 (PMC9797602; doi:10.3389/fimmu.2022.909932)
Supplement: Supplementary Table 3 — LPAR5 expression status of patients in GSE21257. [file Table_3.csv]

ID	metastases status	metastases time	LPAR5	LPAR5_status
GSM531307	1	21	9.476854503	high
GSM531321	0	97	9.31330166	high
GSM531320	0	78	9.160649839	high
GSM531292	1	0	9.150258529	high
GSM531335	0	94	9.141605412	high
GSM531323	0	77	9.014665974	high
GSM531351	0	87	8.935034157	high
GSM531302	0	63	8.928197845	high
GSM531305	0	60	8.898069801	high
GSM531309	1	17	8.881194726	high
GSM531330	1	0	8.841100446	high
GSM531333	0	184	8.82259791	high
GSM531297	1	10	8.803106584	high
GSM531322	1	10	8.746540374	high
GSM531296	1	0	8.744495503	high
GSM531310	0	246	8.731184164	high
GSM530667	1	0	8.722199002	high
GSM531287	1	0	8.701460404	high
GSM531328	1	24	8.677948292	high
GSM531293	1	9	8.662459038	high
GSM531284	1	10	8.618398397	high
GSM531324	1	27	8.601767168	high
GSM531304	0	60	8.593544157	high
GSM531319	0	105	8.562583483	high
GSM531301	1	44	8.556744467	high
GSM531334	0	194	8.519673649	high
GSM531326	0	91	8.491208129	high
GSM531311	1	0	8.465055862	high
GSM531303	0	60	8.438307222	high
GSM531352	0	60	8.410995311	high
GSM531288	1	0	8.384830816	low
GSM531289	1	9	8.35166388	low
GSM531308	1	0	8.330712117	low
GSM531313	0	143	8.318064398	low
GSM531314	1	0	8.294145023	low
GSM531306	1	6	8.241486623	low
GSM531294	1	0	8.232885682	low
GSM530899	1	16	8.204868529	low
GSM531285	1	5	8.194119629	low
GSM531300	1	24	8.180389218	low
GSM531325	0	120	8.169954048	low
GSM531331	0	219	8.16235314	low
GSM531332	0	193	8.113383677	low
GSM531312	1	18	8.008636008	low
GSM531327	1	0	7.99754725	low
GSM531283	1	0	7.9627298	low
GSM531291	1	12	7.946201013	low
GSM531295	1	0	7.918637648	low
GSM531286	1	30	7.849320336	low
GSM531299	1	10	7.813341813	low
GSM531290	1	25	7.758807777	low
GSM531298	1	36	7.733901289	low
GSM531329	1	0	7.655882818	low
