# Supplementary material for: Infiltration of LPAR5+ macrophages in osteosarcoma tumor microenvironment predicts better outcomes
Source: Front Immunol. 2022 Dec 15;13:909932. doi: 10.3389/fimmu.2022.909932 (PMC9797602; doi:10.3389/fimmu.2022.909932)
Supplement: Supplementary Table 4 — Basic information of patients whose pathological slides underwent immunochemical staining and immunofluorescence staining. [file Table_4.xlsx]

## Sheet: Sheet1
	Gender	Age	Disease status
1	Female	15	Progression Disease
2	Male	25	Non-Progression Disease
3	Female	27	Non-Progression Disease
4	Female	17	Progression Disease
5	Female	45	Non-Progression Disease
6	Male	63	Progression Disease
7	Female	17	Progression Disease
8	Female	14	Non-Progression Disease
9	Female	42	Progression Disease
10	Female	15	Progression Disease
11	Female	14	Progression Disease
12	Male	19	Non-Progression Disease
